# Supplementary material for: Molecular mechanism and therapeutic potential of HDAC9 in intervertebral disc degeneration
Source: Cell Mol Biol Lett. 2023 Dec 13;28:104. doi: 10.1186/s11658-023-00517-x (PMC10717711; doi:10.1186/s11658-023-00517-x)
Supplement: Supplementary file 1 — Additional file 1. Correlation analysis of the six deacetylation genes, CHD3, HDAC9, LYPLA1, HDAC3, LYPLAL1 and SIRT5 with the DEGs from the GSE56081 dataset. [file 11658_2023_517_MOESM1_ESM.xlsx]

## Sheet: Supplementary Table 1
Correlation analysis
Gene_name1	gene_name2	cor_r	p-value
CHD3	HIST2H3A	-0.995255	2.20547e-09
CHD3	KLHL5	-0.994682	3.47763e-09
CHD3	DCN	-0.993941	5.85407e-09
CHD3	ZFX	-0.99377	6.54112e-09
CHD3	HIST1H3B	-0.99343	8.08675e-09
CHD3	SCARA3	-0.993094	9.86649e-09
CHD3	PDK3	-0.99281	1.15936e-08
CHD3	MFAP4	-0.992319	1.50865e-08
CHD3	SC5DL	-0.990957	2.89401e-08
CHD3	ACAN	-0.989888	4.51855e-08
CHD3	HIST1H2AL	-0.989699	4.86585e-08
CHD3	CBX3	-0.989395	5.46395e-08
CHD3	SF1	-0.989317	5.62625e-08
CHD3	HIST2H2AB	-0.989292	5.67767e-08
CHD3	IRF5	-0.989088	6.1215e-08
CHD3	HIST1H2BK	-0.988982	6.36254e-08
CHD3	POLR2C	-0.988893	6.57075e-08
CHD3	SLC36A2	-0.988833	6.71264e-08
CHD3	HIST2H2AA4	-0.988551	7.41555e-08
CHD3	HIST1H4E	-0.988539	7.44572e-08
CHD3	ABI3BP	-0.988516	7.50591e-08
CHD3	BTG2	-0.988432	7.72575e-08
CHD3	PPP2R1A	-0.988301	8.08108e-08
CHD3	COMP	-0.988259	8.19651e-08
CHD3	C11orf59	-0.987906	9.22486e-08
CHD3	THAP8	-0.987775	9.62926e-08
CHD3	MGP	-0.987775	9.62973e-08
CHD3	CAV1	-0.98776	9.67736e-08
CHD3	SNX6	-0.987592	1.02163e-07
CHD3	TSPO	-0.987478	1.05955e-07
CHD3	PF4	-0.987467	1.06342e-07
CHD3	FKBP2	-0.987334	1.10899e-07
CHD3	COL2A1	-0.98718	1.16375e-07
CHD3	COL8A2	-0.987082	1.19939e-07
CHD3	APLN	-0.986831	1.29517e-07
CHD3	BRI3	-0.986536	1.41474e-07
CHD3	PPBP	-0.986068	1.62106e-07
CHD3	SOCS3	-0.986068	1.62108e-07
CHD3	SCRG1	-0.985708	1.79446e-07
CHD3	MBP	-0.985384	1.96182e-07
CHD3	HIST1H4K	-0.985266	2.02574e-07
CHD3	AEBP1	-0.985217	2.05235e-07
CHD3	SGK3	-0.985206	2.05864e-07
CHD3	RPL41	-0.984863	2.25535e-07
CHD3	ITGBL1	-0.984823	2.27901e-07
CHD3	S100A1	-0.984721	2.34058e-07
CHD3	HHIPL1	-0.98452	2.46612e-07
CHD3	NUCB2	-0.984508	2.47362e-07
CHD3	PDE4B	-0.984453	2.50856e-07
CHD3	NDUFA4L2	-0.984289	2.61539e-07
CHD3	AHNAK	-0.984219	2.66224e-07
CHD3	METRNL	-0.984194	2.67922e-07
CHD3	EIF4A2	-0.984021	2.79789e-07
CHD3	CD74	-0.983968	2.83468e-07
CHD3	TSKU	-0.983801	2.95407e-07
CHD3	MEF2C	-0.983763	2.98185e-07
CHD3	TUB	-0.983572	3.12389e-07
CHD3	MYO1C	-0.983551	3.13979e-07
CHD3	MEF2D	-0.983046	3.54133e-07
CHD3	NFYC	-0.982984	3.59385e-07
CHD3	PCOLCE2	-0.982845	3.71131e-07
CHD3	MFGE8	-0.982782	3.76625e-07
CHD3	SLC2A11	-0.982624	3.90541e-07
CHD3	HIST1H2BC	-0.982413	4.09759e-07
CHD3	FST	-0.982393	4.11634e-07
CHD3	DEFA3	-0.982375	4.133e-07
CHD3	PMP22	-0.981993	4.50109e-07
CHD3	HIST2H3D	-0.981342	5.18387e-07
CHD3	COL1A2	-0.981203	5.33955e-07
CHD3	HIST1H2AI	-0.981119	5.4353e-07
CHD3	SAA1	-0.980723	5.90311e-07
CHD3	TMEM57	-0.98068	5.95547e-07
CHD3	LUM	-0.980672	5.96552e-07
CHD3	LRRC15	-0.98038	6.3318e-07
CHD3	TREM1	-0.980368	6.34696e-07
CHD3	GSX2	-0.980297	6.43822e-07
CHD3	HES6	-0.980186	6.58378e-07
CHD3	CTNNBL1	-0.980162	6.61636e-07
CHD3	TXNRD1	-0.980108	6.68774e-07
CHD3	ATRN	-0.980048	6.76818e-07
CHD3	CRLF1	-0.979985	6.85353e-07
CHD3	SERPINA3	-0.979983	6.85655e-07
CHD3	RPL27	-0.979965	6.88098e-07
CHD3	NCAN	-0.979675	7.2851e-07
CHD3	DLX4	-0.979433	7.63722e-07
CHD3	TMEM128	-0.979347	7.76434e-07
CHD3	HBA1	-0.979345	7.76785e-07
CHD3	KDELR3	-0.979317	7.80923e-07
CHD3	INTS3	-0.979102	8.13711e-07
CHD3	JUNB	-0.979075	8.17924e-07
CHD3	GPR25	-0.979048	8.22033e-07
CHD3	LTBP1	-0.97903	8.24897e-07
CHD3	IVNS1ABP	-0.978994	8.30533e-07
CHD3	DAD1	-0.978782	8.64418e-07
CHD3	FNDC1	-0.978687	8.79878e-07
CHD3	RPL34	-0.978667	8.83171e-07
CHD3	HRCT1	-0.978641	8.8738e-07
CHD3	KLF2	-0.978605	8.93358e-07
CHD3	SFRS13A	-0.978487	9.13081e-07
CHD3	RAB6C	-0.978452	9.19114e-07
CHD3	NXPH4	-0.97844	9.21043e-07
CHD3	SFPQ	-0.978418	9.24817e-07
CHD3	RARS2	-0.978243	9.54978e-07
CHD3	COL9A3	-0.977865	1.02258e-06
CHD3	HBA2	-0.977828	1.02941e-06
CHD3	RBM38	-0.977762	1.0417e-06
CHD3	SLC16A3	-0.977756	1.04274e-06
CHD3	HIST1H2BM	-0.977683	1.0564e-06
CHD3	ERCC1	-0.977589	1.07414e-06
CHD3	ZCCHC24	-0.977456	1.09969e-06
CHD3	HIST1H1A	-0.977425	1.10578e-06
CHD3	DYNLRB1	-0.976937	1.2038e-06
CHD3	SMARCD3	-0.976874	1.21702e-06
CHD3	CDHR5	-0.976816	1.22903e-06
CHD3	ECM1	-0.976785	1.23557e-06
CHD3	SMCR8	-0.976646	1.26528e-06
CHD3	CCND2	-0.976568	1.28214e-06
CHD3	TBCA	-0.976402	1.3187e-06
CHD3	HIST1H2AG	-0.9763	1.34152e-06
CHD3	CLEC3B	-0.976252	1.35218e-06
CHD3	HIST1H4F	-0.976076	1.39258e-06
CHD3	PRM2	-0.975993	1.41178e-06
CHD3	C13orf15	-0.975899	1.43391e-06
CHD3	HBB	-0.975853	1.4448e-06
CHD3	PRDX2	-0.975689	1.48421e-06
CHD3	PODN	-0.975626	1.49939e-06
CHD3	H1FX	-0.975197	1.60704e-06
CHD3	RNF39	-0.975175	1.6127e-06
CHD3	S100A8	-0.975137	1.62241e-06
CHD3	BCL2L2	-0.975001	1.65791e-06
CHD3	FMOD	-0.974855	1.69684e-06
CHD3	SEMA7A	-0.974801	1.71134e-06
CHD3	BNIP3L	-0.974754	1.72406e-06
CHD3	SNX20	-0.974588	1.76944e-06
CHD3	PDPN	-0.974392	1.82428e-06
CHD3	PKD1	-0.974028	1.92927e-06
CHD3	MFSD10	-0.973618	2.05305e-06
CHD3	HIST1H3A	-0.973579	2.06515e-06
CHD3	PML	-0.973551	2.07385e-06
CHD3	B3GAT1	-0.973308	2.15039e-06
CHD3	SCXA	-0.973288	2.15694e-06
CHD3	BOLA1	-0.973276	2.1607e-06
CHD3	HFE	-0.973178	2.19241e-06
CHD3	NOL3	-0.973079	2.22445e-06
CHD3	TWIST1	-0.973041	2.23702e-06
CHD3	KRTCAP2	-0.972629	2.3757e-06
CHD3	GABARAP	-0.972492	2.42334e-06
CHD3	NBPF14	-0.972455	2.43619e-06
CHD3	SEC22C	-0.972334	2.47898e-06
CHD3	IGFBP4	-0.972116	2.55734e-06
CHD3	PTP4A3	-0.972043	2.58396e-06
CHD3	RP9	-0.972035	2.58688e-06
CHD3	MORF4	-0.971946	2.61965e-06
CHD3	TNNT3	-0.971575	2.7599e-06
CHD3	HLA-DRB1	-0.971509	2.78548e-06
CHD3	SNX15	-0.971426	2.81777e-06
CHD3	GNG4	-0.971304	2.86568e-06
CHD3	CEBPB	-0.97128	2.87529e-06
CHD3	CAMP	-0.971254	2.88569e-06
CHD3	RPS29	-0.971227	2.89622e-06
CHD3	SPEG	-0.971156	2.92476e-06
CHD3	MAP1A	-0.971108	2.94411e-06
CHD3	NDUFAF3	-0.971107	2.94449e-06
CHD3	THADA	-0.971088	2.95219e-06
CHD3	GAS1	-0.971016	2.98135e-06
CHD3	POSTN	-0.970997	2.98905e-06
CHD3	OFD1	-0.970978	2.9969e-06
CHD3	LECT1	-0.970923	3.01956e-06
CHD3	SIGMAR1	-0.97092	3.02078e-06
CHD3	RELL1	-0.970796	3.07199e-06
CHD3	SNRPB	-0.970599	3.15531e-06
CHD3	FUT3	-0.970594	3.15749e-06
CHD3	HSPA5	-0.970487	3.20302e-06
CHD3	VTI1B	-0.970465	3.21255e-06
CHD3	CYTH3	-0.970376	3.25092e-06
CHD3	SIAH1	-0.969879	3.47273e-06
CHD3	OBSL1	-0.969649	3.57925e-06
CHD3	C12orf57	-0.96952	3.63991e-06
CHD3	WDR82	-0.969315	3.73761e-06
CHD3	CHI3L1	-0.969312	3.73934e-06
CHD3	NUDT6	-0.96922	3.78384e-06
CHD3	PRELP	-0.969041	3.87185e-06
CHD3	MEN1	-0.968987	3.89875e-06
CHD3	DPF1	-0.968698	4.04442e-06
CHD3	UBXN11	-0.968646	4.07105e-06
CHD3	ASAH1	-0.968611	4.08894e-06
CHD3	ZNF7	-0.968549	4.1211e-06
CHD3	CEBPD	-0.968514	4.13957e-06
CHD3	RPS6	-0.968421	4.18835e-06
CHD3	HMGA1	-0.968403	4.19753e-06
CHD3	LTBP4	-0.968345	4.22836e-06
CHD3	STARD10	-0.96827	4.26785e-06
CHD3	DNAJC9	-0.968267	4.2696e-06
CHD3	RCAN1	-0.968228	4.29061e-06
CHD3	HIST1H2BJ	-0.968125	4.34578e-06
CHD3	SERPINE2	-0.968026	4.39929e-06
CHD3	RABGGTA	-0.967922	4.45635e-06
CHD3	GPR172B	-0.967825	4.50987e-06
CHD3	MAGEA6	-0.967747	4.5535e-06
CHD3	FAM75A2	-0.967742	4.55647e-06
CHD3	RGS2	-0.967734	4.56087e-06
CHD3	KIR3DL2	-0.96766	4.60259e-06
CHD3	LRRC4B	-0.96765	4.60787e-06
CHD3	RER1	-0.967629	4.61977e-06
CHD3	MMP3	-0.967424	4.73679e-06
CHD3	SELPLG	-0.967289	4.81501e-06
CHD3	ARHGEF9	-0.967158	4.8921e-06
CHD3	PTRH2	-0.967137	4.90423e-06
CHD3	MARVELD1	-0.967054	4.95339e-06
CHD3	SLC38A10	-0.967021	4.97341e-06
CHD3	EMILIN1	-0.967017	4.97548e-06
CHD3	HTRA1	-0.966966	5.00612e-06
CHD3	TAF9	-0.966912	5.03848e-06
CHD3	SERPINA5	-0.966704	5.1652e-06
CHD3	ANG	-0.966701	5.1671e-06
CHD3	GREM1	-0.966487	5.29988e-06
CHD3	CYP4F11	-0.966325	5.40207e-06
CHD3	PEMT	-0.966314	5.40872e-06
CHD3	WHSC1	-0.966301	5.41726e-06
CHD3	NKG7	-0.966064	5.56964e-06
CHD3	TOB1	-0.966021	5.5975e-06
CHD3	NCDN	-0.965946	5.64682e-06
CHD3	RGS16	-0.96594	5.65086e-06
CHD3	EIF1	-0.965929	5.65778e-06
CHD3	CD81	-0.965848	5.71152e-06
CHD3	CEBPG	-0.965813	5.73452e-06
CHD3	CRTC2	-0.965773	5.76138e-06
CHD3	PTPRB	-0.965739	5.78359e-06
CHD3	XCR1	-0.965609	5.87115e-06
CHD3	RBM5	-0.965569	5.89796e-06
CHD3	RAB11B	-0.965541	5.91739e-06
CHD3	JUN	-0.965477	5.96072e-06
CHD3	LANCL1	-0.965324	6.0662e-06
CHD3	HIST1H2AK	-0.965159	6.18113e-06
CHD3	LAMA4	-0.965143	6.19236e-06
CHD3	FABP3	-0.965126	6.20465e-06
CHD3	ITFG3	-0.965123	6.20639e-06
CHD3	RPL15	-0.964991	6.30026e-06
CHD3	RPS2	-0.964944	6.3336e-06
CHD3	NSMCE1	-0.964934	6.34094e-06
CHD3	NUPR1	-0.964906	6.36063e-06
CHD3	VMA21	-0.964752	6.47182e-06
CHD3	NUDT16	-0.964727	6.49035e-06
CHD3	C7orf57	-0.964584	6.59468e-06
CHD3	ORC4L	-0.964489	6.6649e-06
CHD3	COPZ2	-0.964371	6.75291e-06
CHD3	LOXL3	-0.964081	6.97314e-06
CHD3	GLT8D2	-0.964059	6.98996e-06
CHD3	CSF3R	-0.964058	6.99101e-06
CHD3	HBD	-0.963968	7.0604e-06
CHD3	RABEP2	-0.963907	7.10796e-06
CHD3	FAM162A	-0.963706	7.2658e-06
CHD3	RGS11	-0.963559	7.38294e-06
CHD3	SCO2	-0.963526	7.40955e-06
CHD3	RPL19	-0.963506	7.42523e-06
CHD3	SLC25A37	-0.9635	7.4301e-06
CHD3	MCL1	-0.963453	7.4685e-06
CHD3	SERTAD1	-0.963419	7.49584e-06
CHD3	GMFG	-0.962769	8.0365e-06
CHD3	DYRK4	-0.96254	8.23357e-06
CHD3	VKORC1	-0.962366	8.38625e-06
CHD3	CITED2	-0.961928	8.77815e-06
CHD3	CHSY1	-0.961908	8.79654e-06
CHD3	CYP26B1	-0.961748	8.94398e-06
CHD3	CTSF	-0.961569	9.11045e-06
CHD3	DCTN3	-0.961553	9.12514e-06
CHD3	CELF6	-0.961456	9.21645e-06
CHD3	LGALS3	-0.961439	9.23273e-06
CHD3	C17orf49	-0.961302	9.36265e-06
CHD3	HSPA1A	-0.961057	9.59952e-06
CHD3	HSF1	-0.961037	9.61891e-06
CHD3	PYCR2	-0.960997	9.6581e-06
CHD3	CYB5A	-0.960992	9.66338e-06
CHD3	FUT4	-0.960959	9.69502e-06
CHD3	CRIP1	-0.960906	9.74786e-06
CHD3	POLR2J2	-0.960894	9.75907e-06
CHD3	SLC5A10	-0.960814	9.83882e-06
CHD3	KLF4	-0.960769	9.88351e-06
CHD3	PGF	-0.960753	9.89972e-06
CHD3	MAGIX	-0.960551	1.01018e-05
CHD3	CHRNA10	-0.960516	1.01374e-05
CHD3	CHPF	-0.960497	1.01571e-05
CHD3	EEF1D	-0.960374	1.02822e-05
CHD3	BBC3	-0.960353	1.03039e-05
CHD3	NFKB2	-0.960346	1.0311e-05
CHD3	PLCXD3	-0.960319	1.03385e-05
CHD3	XPOT	-0.960315	1.03436e-05
CHD3	C7orf30	-0.960288	1.03713e-05
CHD3	WDSUB1	-0.960218	1.04431e-05
CHD3	CAPS	-0.960165	1.04979e-05
CHD3	POLRMT	-0.960025	1.06451e-05
CHD3	TSPAN32	-0.959792	1.08922e-05
CHD3	B3GALT4	-0.95973	1.09593e-05
CHD3	CLTA	-0.959652	1.10433e-05
CHD3	KLF9	-0.95944	1.12741e-05
CHD3	SBNO2	-0.959175	1.15677e-05
CHD3	GOLGA8B	-0.958996	1.17697e-05
CHD3	C16orf42	-0.958993	1.17725e-05
CHD3	SFRP5	-0.958907	1.18702e-05
CHD3	CLDN14	-0.958873	1.19093e-05
CHD3	RPS19	-0.958858	1.19265e-05
CHD3	PRKAR1B	-0.958842	1.19449e-05
CHD3	KLHL21	-0.958792	1.20023e-05
CHD3	FAM8A1	-0.95876	1.20392e-05
CHD3	TRIM14	-0.958705	1.2103e-05
CHD3	CD99	-0.958489	1.23543e-05
CHD3	TPCN2	-0.958444	1.24082e-05
CHD3	DICER1	-0.95843	1.24237e-05
CHD3	RUFY1	-0.958426	1.24284e-05
CHD3	FN1	-0.958403	1.24556e-05
CHD3	HIST1H3C	-0.958318	1.25573e-05
CHD3	PRELID2	-0.958147	1.27613e-05
CHD3	C1orf122	-0.958126	1.27873e-05
CHD3	LAT	-0.9581	1.28181e-05
CHD3	CDV3	-0.95806	1.28671e-05
CHD3	CYHR1	-0.958045	1.28852e-05
CHD3	TUBB2A	-0.958011	1.29256e-05
CHD3	CHN1	-0.957872	1.30954e-05
CHD3	MGST3	-0.957795	1.31912e-05
CHD3	ITGAM	-0.957655	1.33639e-05
CHD3	CILP2	-0.957622	1.34058e-05
CHD3	OR7A10	-0.957553	1.34923e-05
CHD3	CCDC104	-0.957545	1.35023e-05
CHD3	SCG5	-0.957273	1.38464e-05
CHD3	HOMER3	-0.957245	1.38821e-05
CHD3	PITPNM3	-0.957157	1.39959e-05
CHD3	COX7C	-0.95714	1.40174e-05
CHD3	ABCF2	-0.957125	1.40364e-05
CHD3	HNRNPH3	-0.956994	1.4207e-05
CHD3	NR1H3	-0.956793	1.44705e-05
CHD3	SMEK2	-0.956533	1.48179e-05
CHD3	FOXO1	-0.956348	1.50687e-05
CHD3	HPN	-0.956232	1.5227e-05
CHD3	GAS6	-0.956188	1.52879e-05
CHD3	CDK2AP1	-0.956172	1.53092e-05
CHD3	GUSB	-0.956143	1.5349e-05
CHD3	CLK1	-0.956137	1.53572e-05
CHD3	ANAPC5	-0.956018	1.55227e-05
CHD3	LRPAP1	-0.956001	1.55465e-05
CHD3	PTTG1IP	-0.955976	1.55812e-05
CHD3	GAPDH	-0.955956	1.56092e-05
CHD3	KIAA0196	-0.955952	1.56143e-05
CHD3	BCCIP	-0.955928	1.5648e-05
CHD3	HMGCR	-0.955799	1.58294e-05
CHD3	HIST1H2BE	-0.955777	1.58606e-05
CHD3	USP40	-0.955731	1.59264e-05
CHD3	DGKQ	-0.955697	1.5975e-05
CHD3	OMA1	-0.95567	1.6013e-05
CHD3	GPR146	-0.955608	1.61021e-05
CHD3	KCTD12	-0.955597	1.6118e-05
CHD3	FOXF1	-0.955594	1.61216e-05
CHD3	KIF24	-0.95557	1.61555e-05
CHD3	SLC27A1	-0.955523	1.62234e-05
CHD3	MTIF3	-0.955481	1.62849e-05
CHD3	TNNC1	-0.955438	1.63458e-05
CHD3	NPIP	-0.955375	1.64371e-05
CHD3	ARTN	-0.955362	1.64561e-05
CHD3	FBXO18	-0.955209	1.6681e-05
CHD3	ST3GAL3	-0.955143	1.67779e-05
CHD3	HIST1H2AC	-0.955007	1.69786e-05
CHD3	CIRBP	-0.954947	1.70682e-05
CHD3	NRN1	-0.954927	1.70988e-05
CHD3	SDHA	-0.954813	1.72693e-05
CHD3	MINA	-0.954751	1.73628e-05
CHD3	DEXI	-0.954717	1.74153e-05
CHD3	HIST1H2BN	-0.954617	1.75668e-05
CHD3	ZNF251	-0.954546	1.76753e-05
CHD3	PBX2	-0.954475	1.77855e-05
CHD3	TNFSF14	-0.954446	1.78294e-05
CHD3	MT1X	-0.954275	1.8095e-05
CHD3	GLIS2	-0.954261	1.81168e-05
CHD3	NLGN2	-0.954208	1.81995e-05
CHD3	MTDH	-0.954134	1.83164e-05
CHD3	BTF3L4	-0.953887	1.87083e-05
CHD3	MAFB	-0.953819	1.88176e-05
CHD3	BSDC1	-0.953724	1.89707e-05
CHD3	SPARC	-0.953562	1.92331e-05
CHD3	ABHD11	-0.95351	1.93185e-05
CHD3	PVALB	-0.953449	1.94184e-05
CHD3	AIP	-0.953198	1.98356e-05
CHD3	CECR6	-0.953141	1.99309e-05
CHD3	YIF1B	-0.952897	2.03436e-05
CHD3	SYPL1	-0.952895	2.03461e-05
CHD3	HIST1H3J	-0.952769	2.0561e-05
CHD3	ZNF234	-0.952582	2.08838e-05
CHD3	PRR14	-0.952564	2.0916e-05
CHD3	MT2A	-0.952493	2.10399e-05
CHD3	LPAR4	-0.952374	2.12481e-05
CHD3	MLEC	-0.952342	2.13039e-05
CHD3	RNF19A	-0.95224	2.14852e-05
CHD3	RHOT2	-0.952218	2.15242e-05
CHD3	AIF1	-0.952199	2.15578e-05
CHD3	NBPF1	-0.952112	2.1712e-05
CHD3	GTF2B	-0.952017	2.18833e-05
CHD3	ARL2	-0.951971	2.19649e-05
CHD3	COMMD6	-0.951478	2.28679e-05
CHD3	C16orf13	-0.951433	2.29508e-05
CHD3	CTF1	-0.951404	2.30059e-05
CHD3	FLRT2	-0.95132	2.31629e-05
CHD3	HAX1	-0.95094	2.38835e-05
CHD3	CCDC91	-0.950911	2.39389e-05
CHD3	PFDN5	-0.950873	2.40122e-05
CHD3	CRELD1	-0.950823	2.41074e-05
CHD3	TRPV4	-0.950742	2.42641e-05
CHD3	VEGFA	-0.950699	2.43493e-05
CHD3	ST6GALNAC4	-0.950267	2.51996e-05
CHD3	HIST1H3I	-0.95018	2.5375e-05
CHD3	SLFN12L	-0.950155	2.54233e-05
CHD3	RFFL	-0.950084	2.55675e-05
CHD3	TRADD	-0.949874	2.59926e-05
CHD3	NOTCH3	-0.94987	2.6002e-05
CHD3	ANKH	-0.949818	2.61085e-05
CHD3	SPATA22	-0.949794	2.61563e-05
CHD3	DYNLT3	-0.949766	2.62142e-05
CHD3	RPS25	-0.949711	2.63275e-05
CHD3	URGCP	-0.949581	2.65971e-05
CHD3	HIST1H3D	-0.949379	2.70182e-05
CHD3	MKNK2	-0.949312	2.71609e-05
CHD3	HLA-DRB5	-0.949241	2.73109e-05
CHD3	DEFB135	-0.949207	2.7383e-05
CHD3	GOLT1B	-0.949098	2.76155e-05
CHD3	NM_002145	-0.948993	2.78401e-05
CHD3	ERGIC1	-0.948987	2.7852e-05
CHD3	CNR1	-0.948921	2.79952e-05
CHD3	PTGER2	-0.948774	2.83124e-05
CHD3	RASL10A	-0.948523	2.88627e-05
CHD3	C3orf10	-0.948482	2.89541e-05
CHD3	PLXNB3	-0.948458	2.90076e-05
CHD3	ZNF14	-0.94836	2.92248e-05
CHD3	HIST1H4D	-0.94829	2.93823e-05
CHD3	FAM50B	-0.948116	2.97718e-05
CHD3	ID2	-0.948012	3.00089e-05
CHD3	ZNF638	-0.947618	3.09137e-05
CHD3	SFT2D3	-0.947566	3.10343e-05
CHD3	RPLP1	-0.947533	3.11101e-05
CHD3	HIST1H2BB	-0.94739	3.14461e-05
CHD3	C1orf21	-0.947329	3.15896e-05
CHD3	MUS81	-0.947292	3.16764e-05
CHD3	ITGB1BP1	-0.947232	3.18194e-05
CHD3	ACSL6	-0.947224	3.18381e-05
CHD3	MRPS12	-0.946927	3.25493e-05
CHD3	HIST1H2AD	-0.946736	3.30117e-05
CHD3	FOS	-0.946724	3.30428e-05
CHD3	DBNL	-0.946549	3.34698e-05
CHD3	CAST	-0.946541	3.34903e-05
CHD3	MYL3	-0.946495	3.36053e-05
CHD3	CALM2	-0.946492	3.36125e-05
CHD3	LYSMD3	-0.946479	3.36427e-05
CHD3	TYW1B	-0.946412	3.38092e-05
CHD3	SPON2	-0.946234	3.42527e-05
CHD3	WSB1	-0.946122	3.45347e-05
CHD3	LTA	-0.946058	3.46982e-05
CHD3	HIST1H4B	-0.946048	3.47212e-05
CHD3	ARAF	-0.946043	3.47339e-05
CHD3	MPI	-0.946	3.48442e-05
CHD3	STARD8	-0.945944	3.49872e-05
CHD3	HTR3A	-0.945833	3.52687e-05
CHD3	GABRA5	-0.945702	3.56065e-05
CHD3	TC2N	-0.945388	3.64225e-05
CHD3	FKBP8	-0.945303	3.66472e-05
CHD3	PCBP1	-0.945247	3.67952e-05
CHD3	FXYD6	-0.945239	3.6817e-05
CHD3	ARHGAP27	-0.945104	3.71736e-05
CHD3	ENOSF1	-0.944977	3.75141e-05
CHD3	ZNF772	-0.944865	3.78159e-05
CHD3	RPL22	-0.944503	3.88003e-05
CHD3	MAP3K6	-0.944424	3.90183e-05
CHD3	MS4A6A	-0.944406	3.90666e-05
CHD3	H1F0	-0.944292	3.9384e-05
CHD3	PRKCDBP	-0.944283	3.94092e-05
CHD3	FGF7	-0.944252	3.94939e-05
CHD3	PHPT1	-0.944149	3.97836e-05
CHD3	TPM1	-0.944147	3.97878e-05
CHD3	NDUFB4	-0.944141	3.98044e-05
CHD3	ZNF22	-0.944125	3.985e-05
CHD3	MOSPD3	-0.944081	3.99746e-05
CHD3	PDE4A	-0.944036	4.01003e-05
CHD3	THBS4	-0.943924	4.04152e-05
CHD3	PHF16	-0.943847	4.06364e-05
CHD3	STOML1	-0.943751	4.0909e-05
CHD3	FAM18B2	-0.943747	4.09205e-05
CHD3	CCL5	-0.943576	4.14128e-05
CHD3	DOK2	-0.94354	4.15157e-05
CHD3	ENO2	-0.943503	4.1622e-05
CHD3	PPP1CA	-0.943459	4.17509e-05
CHD3	YBX1	-0.943361	4.20348e-05
CHD3	SPAG4	-0.943254	4.23476e-05
CHD3	TIMM16	-0.943121	4.27388e-05
CHD3	CLN5	-0.943086	4.28436e-05
CHD3	WDR81	-0.942985	4.31429e-05
CHD3	WDR41	-0.942948	4.32542e-05
CHD3	PURA	-0.942938	4.32813e-05
CHD3	CUTC	-0.942924	4.33249e-05
CHD3	SAT2	-0.942917	4.33467e-05
CHD3	RNF126	-0.942915	4.33523e-05
CHD3	DSEL	-0.942684	4.40452e-05
CHD3	SH3BGRL3	-0.942583	4.43514e-05
CHD3	RRAGA	-0.942569	4.4392e-05
CHD3	CCNI	-0.942516	4.45556e-05
CHD3	MGAT1	-0.942417	4.48552e-05
CHD3	RPN1	-0.942305	4.51996e-05
CHD3	IFT20	-0.942255	4.53552e-05
CHD3	HBG2	-0.942036	4.60335e-05
CHD3	DOK3	-0.941786	4.68205e-05
CHD3	PAFAH1B3	-0.941681	4.71522e-05
CHD3	RNF149	-0.94166	4.7218e-05
CHD3	CSMD3	-0.941634	4.73019e-05
CHD3	TIMP2	-0.941477	4.78029e-05
CHD3	BMP1	-0.941476	4.78071e-05
CHD3	ALOX15B	-0.941093	4.90472e-05
CHD3	RPL36	-0.941081	4.90852e-05
CHD3	NDUFA7	-0.940846	4.98593e-05
CHD3	GOLGA8A	-0.940815	4.99621e-05
CHD3	NM_014621	-0.940785	5.00602e-05
CHD3	HIST1H3E	-0.940664	5.04633e-05
CHD3	NSA2	-0.94034	5.15551e-05
CHD3	ZFP36	-0.940319	5.16279e-05
CHD3	SERPINH1	-0.940318	5.16306e-05
CHD3	SKP2	-0.940315	5.16411e-05
CHD3	CDK9	-0.940255	5.18451e-05
CHD3	RASSF7	-0.940227	5.19391e-05
CHD3	BLNK	-0.940023	5.264e-05
CHD3	VAMP4	-0.939732	5.36486e-05
CHD3	PIGQ	-0.939701	5.37579e-05
CHD3	ODF3	-0.939629	5.40093e-05
CHD3	MAMDC4	-0.939555	5.42703e-05
CHD3	HIST1H3G	-0.939257	5.53272e-05
CHD3	TSHZ3	-0.939255	5.53368e-05
CHD3	PPP1R3G	-0.939224	5.54479e-05
CHD3	HNRPLL	-0.93903	5.61455e-05
CHD3	TIMP1	-0.939028	5.61502e-05
CHD3	PLXNB1	-0.938882	5.66818e-05
CHD3	FCN2	-0.93872	5.72748e-05
CHD3	SEPX1	-0.938664	5.74803e-05
CHD3	GYG2	-0.938479	5.81612e-05
CHD3	PMVK	-0.938394	5.84767e-05
CHD3	SOX11	-0.93829	5.88662e-05
CHD3	GLUD2	-0.938263	5.89668e-05
CHD3	INSC	-0.938204	5.91886e-05
CHD3	RAB4A	-0.938193	5.92319e-05
CHD3	S100A9	-0.938025	5.9866e-05
CHD3	ITM2C	-0.937976	6.00496e-05
CHD3	DARS	-0.937945	6.01696e-05
CHD3	LRRC59	-0.937937	6.01997e-05
CHD3	ATP6AP1L	-0.937899	6.03456e-05
CHD3	PANK2	-0.937861	6.04886e-05
CHD3	CCDC9	-0.937759	6.08798e-05
CHD3	PCBP4	-0.937683	6.11734e-05
CHD3	HIST1H2BI	-0.937672	6.12153e-05
CHD3	UNC50	-0.937524	6.17855e-05
CHD3	HIST1H3F	-0.937319	6.25844e-05
CHD3	SNX8	-0.937265	6.27969e-05
CHD3	C7orf11	-0.937214	6.29999e-05
CHD3	TRAPPC1	-0.937105	6.34282e-05
CHD3	DCAKD	-0.937096	6.34624e-05
CHD3	PTGES	-0.936976	6.39401e-05
CHD3	NPC2	-0.936936	6.41e-05
CHD3	SENP6	-0.936691	6.50818e-05
CHD3	MRPL54	-0.936623	6.53573e-05
CHD3	STBD1	-0.936308	6.66387e-05
CHD3	CAMTA1	-0.936269	6.67994e-05
CHD3	ACBD6	-0.936185	6.71471e-05
CHD3	ITFG2	-0.936072	6.7612e-05
CHD3	HIST1H4J	-0.936012	6.78623e-05
CHD3	KCNG1	-0.936002	6.79035e-05
CHD3	NDUFA4	-0.935934	6.81856e-05
CHD3	ERP44	-0.935928	6.82107e-05
CHD3	C1RL	-0.935661	6.93328e-05
CHD3	PCBP2	-0.935627	6.94791e-05
CHD3	CCDC90B	-0.935567	6.97334e-05
CHD3	FAM127A	-0.935401	7.04403e-05
CHD3	CYTH1	-0.935391	7.04801e-05
CHD3	CHP	-0.935085	7.18002e-05
CHD3	AKR1C1	-0.935066	7.18803e-05
CHD3	ADAM28	-0.934817	7.29664e-05
CHD3	COL27A1	-0.934611	7.38752e-05
CHD3	EIF6	-0.934599	7.39315e-05
CHD3	MYBBP1A	-0.934587	7.39832e-05
CHD3	TNFAIP6	-0.934564	7.4084e-05
CHD3	HCFC1R1	-0.934488	7.44222e-05
CHD3	AGTRAP	-0.934372	7.49418e-05
CHD3	FGF1	-0.934318	7.51826e-05
CHD3	PPP2R5C	-0.934305	7.52399e-05
CHD3	GSTM2	-0.934164	7.58764e-05
CHD3	TCHP	-0.934031	7.64773e-05
CHD3	CIC	-0.934016	7.65445e-05
CHD3	LTBP2	-0.934004	7.66027e-05
CHD3	TMEM59	-0.933908	7.7037e-05
CHD3	RIC8A	-0.93379	7.75797e-05
CHD3	MCM7	-0.93377	7.76712e-05
CHD3	SRP72	-0.933697	7.80081e-05
CHD3	CD209	-0.933667	7.81469e-05
CHD3	CYP51A1	-0.933625	7.83403e-05
CHD3	MFN2	-0.933389	7.94342e-05
CHD3	MAN2B2	-0.933153	8.05429e-05
CHD3	PRDX6	-0.933061	8.09795e-05
CHD3	HIST2H4B	-0.933035	8.11006e-05
CHD3	ZSWIM7	-0.932927	8.16171e-05
CHD3	BAALC	-0.932905	8.17199e-05
CHD3	DEK	-0.932776	8.23401e-05
CHD3	CBWD6	-0.932708	8.26642e-05
CHD3	C6orf225	-0.932651	8.29396e-05
CHD3	PLXDC2	-0.932619	8.30942e-05
CHD3	ZNF853	-0.932066	8.5796e-05
CHD3	P4HA1	-0.931968	8.62814e-05
CHD3	GLRX	-0.93194	8.64219e-05
CHD3	NXT1	-0.931935	8.64486e-05
CHD3	SPATA2	-0.93179	8.71702e-05
CHD3	ARRB2	-0.931768	8.72805e-05
CHD3	CMTM7	-0.931711	8.75682e-05
CHD3	C1orf31	-0.931586	8.81943e-05
CHD3	ACACA	-0.931584	8.82082e-05
CHD3	LZIC	-0.931486	8.87028e-05
CHD3	C19orf52	-0.931431	8.89813e-05
CHD3	PTPN5	-0.930967	9.1363e-05
CHD3	MAN2C1	-0.930919	9.16132e-05
CHD3	ELL2	-0.930893	9.17435e-05
CHD3	PLOD1	-0.930745	9.2516e-05
CHD3	RPL18	-0.930721	9.26445e-05
CHD3	PSMC2	-0.930528	9.36556e-05
CHD3	UBE2G2	-0.930474	9.39452e-05
CHD3	PURB	-0.930358	9.45587e-05
CHD3	ANGPTL6	-0.930337	9.46678e-05
CHD3	ARSA	-0.930321	9.47561e-05
CHD3	BMP6	-0.930296	9.48867e-05
CHD3	SFRS11	-0.930193	9.54365e-05
CHD3	S100A12	-0.930121	9.58211e-05
CHD3	PPIG	-0.930119	9.5834e-05
CHD3	RASD2	-0.930094	9.5967e-05
CHD3	AMY2B	-0.930075	9.60712e-05
CHD3	IER2	-0.930065	9.6124e-05
CHD3	TPST2	-0.930043	9.62406e-05
CHD3	SNRPD2	-0.929908	9.69712e-05
CHD3	GPD2	-0.92976	9.77736e-05
CHD3	MMGT1	-0.929669	9.82721e-05
CHD3	KLHDC2	-0.929642	9.84219e-05
CHD3	CYP1B1	-0.929635	9.84587e-05
CHD3	ATXN7L3B	-0.929601	9.86462e-05
CHD3	PINK1	-0.929563	9.88541e-05
CHD3	CFD	-0.929215	0.000100781
CHD3	CDC23	-0.929164	0.000101064
CHD3	ZNF260	-0.929123	0.000101293
CHD3	TIMP4	-0.929104	0.000101396
CHD3	CAMKK1	-0.929008	0.000101937
CHD3	CP	-0.928993	0.000102018
CHD3	MINK1	-0.928751	0.000103388
CHD3	MED15	-0.928737	0.000103465
CHD3	PALM2	-0.928678	0.000103804
CHD3	SEC31A	-0.928657	0.000103923
CHD3	PHLDA3	-0.928419	0.000105285
CHD3	ANAPC16	-0.928267	0.00010616
CHD3	UPP1	-0.928258	0.000106216
CHD3	GOSR2	-0.928243	0.0001063
CHD3	EXOSC10	-0.928086	0.000107214
CHD3	GRWD1	-0.928044	0.000107457
CHD3	SERPINA1	-0.927962	0.000107941
CHD3	BLOC1S3	-0.927941	0.00010806
CHD3	SERPING1	-0.927851	0.000108593
CHD3	MMP28	-0.927715	0.000109392
CHD3	FAM98C	-0.92744	0.000111028
CHD3	RNF138	-0.92744	0.000111028
CHD3	RAPH1	-0.927254	0.00011215
CHD3	TIMM44	-0.9269	0.000114299
CHD3	SYNPO	-0.926634	0.00011593
CHD3	KCNC4	-0.926583	0.000116244
CHD3	EFS	-0.926575	0.000116298
CHD3	NOS1AP	-0.926389	0.000117451
CHD3	SAE1	-0.926303	0.000117991
CHD3	SELK	-0.926277	0.000118151
CHD3	FAM89A	-0.926234	0.000118422
CHD3	TMED3	-0.926018	0.000119784
CHD3	KRT18	-0.92601	0.000119837
CHD3	REPIN1	-0.925822	0.000121027
CHD3	TNPO2	-0.925818	0.000121056
CHD3	TMBIM4	-0.925605	0.000122416
CHD3	SDHD	-0.925517	0.000122982
CHD3	ALS2CR8	-0.925331	0.000124189
CHD3	MYLK	-0.925077	0.000125846
CHD3	NXF3	-0.92503	0.000126156
CHD3	BTRC	-0.924846	0.00012737
CHD3	HK2	-0.924839	0.000127417
CHD3	HIST1H2AB	-0.924679	0.000128479
CHD3	CPE	-0.924465	0.000129911
CHD3	C10orf10	-0.924427	0.000130166
CHD3	IDUA	-0.924387	0.000130436
CHD3	EIF1B	-0.924364	0.00013059
CHD3	ATHL1	-0.924215	0.000131598
CHD3	RSPO3	-0.92414	0.00013211
CHD3	DUS3L	-0.923903	0.000133727
CHD3	PPAPDC1B	-0.923874	0.000133926
CHD3	SRRM2	-0.923805	0.000134405
CHD3	BOD1	-0.923739	0.000134856
CHD3	TTC15	-0.923646	0.000135504
CHD3	TP53RK	-0.923564	0.000136069
CHD3	SEMA6C	-0.923562	0.000136088
CHD3	TFEB	-0.923534	0.000136283
CHD3	CCL3	-0.923422	0.000137062
CHD3	MXRA8	-0.923406	0.000137175
CHD3	LEPRE1	-0.923326	0.000137736
CHD3	BRD8	-0.923312	0.000137831
CHD3	ARMCX1	-0.923113	0.000139233
CHD3	SCAF1	-0.923101	0.000139318
CHD3	NOSTRIN	-0.923032	0.000139808
CHD3	MRPL52	-0.922953	0.000140366
CHD3	SLC35E1	-0.922953	0.000140366
CHD3	FAM122B	-0.922818	0.000141334
CHD3	GRM2	-0.922782	0.000141587
CHD3	WBP1	-0.922698	0.000142195
CHD3	SLC5A1	-0.922601	0.000142891
CHD3	MS4A12	-0.922479	0.000143768
CHD3	LAPTM5	-0.922448	0.000143994
CHD3	C9orf4	-0.922429	0.000144132
CHD3	ENO1	-0.922379	0.000144496
CHD3	PRDX4	-0.922369	0.000144567
CHD3	TLR9	-0.92196	0.000147565
CHD3	NQO2	-0.921952	0.000147627
CHD3	NOC3L	-0.921859	0.000148311
CHD3	PPAP2B	-0.921797	0.000148771
CHD3	INHBA	-0.921796	0.000148783
CHD3	SLC35B2	-0.921726	0.000149299
CHD3	SH2D2A	-0.921715	0.000149383
CHD3	SCN5A	-0.921441	0.000151434
CHD3	IL18BP	-0.921407	0.000151692
CHD3	MYH7	-0.921285	0.00015261
CHD3	CAPZB	-0.921265	0.000152763
CHD3	SSR4	-0.921201	0.00015325
CHD3	AG2	-0.921152	0.000153617
CHD3	MRPL36	-0.921152	0.000153618
CHD3	DGKZ	-0.9211	0.000154017
CHD3	ZNHIT1	-0.921045	0.000154433
CHD3	BAMBI	-0.92067	0.000157313
CHD3	MGRN1	-0.920547	0.000158266
CHD3	TMEM18	-0.920455	0.000158987
CHD3	COL11A1	-0.920371	0.000159644
CHD3	NT5C	-0.920324	0.000160012
CHD3	TGFB1	-0.920269	0.000160444
CHD3	GABARAPL2	-0.920222	0.000160808
CHD3	TMEM147	-0.920151	0.000161371
CHD3	PGCP	-0.920105	0.000161731
CHD3	UQCRC1	-0.920102	0.000161753
CHD3	TNNC2	-0.920085	0.000161892
CHD3	ATF5	-0.920015	0.000162447
CHD3	AHDC1	-0.920013	0.000162458
CHD3	ARRDC3	-0.919703	0.000164933
CHD3	SNCA	-0.919614	0.000165643
CHD3	COX17	-0.919583	0.00016589
CHD3	TRMT112	-0.919566	0.000166028
CHD3	FSTL5	-0.919396	0.000167407
CHD3	ABCB11	-0.919256	0.000168542
CHD3	TMEM167B	-0.919255	0.000168548
CHD3	FAM100B	-0.919244	0.000168641
CHD3	FAM43A	-0.91915	0.000169402
CHD3	TMEM45A	-0.919042	0.00017029
CHD3	CETN2	-0.919008	0.000170568
CHD3	ACO2	-0.918944	0.000171096
CHD3	RPL13	-0.918719	0.000172953
CHD3	FKBP10	-0.918372	0.000175852
CHD3	SDHB	-0.918191	0.00017738
CHD3	LOX	-0.918141	0.000177798
CHD3	SCEL	-0.918133	0.000177864
CHD3	EWSR1	-0.918005	0.00017895
CHD3	C5orf15	-0.917961	0.000179332
CHD3	ZNF787	-0.917953	0.000179397
CHD3	SOCS5	-0.917834	0.000180411
CHD3	GTF2A2	-0.917783	0.000180852
CHD3	TP53I3	-0.917733	0.000181277
CHD3	C7orf28A	-0.917664	0.000181877
CHD3	TGFB2	-0.917658	0.000181921
CHD3	MLLT1	-0.917543	0.000182917
CHD3	SHOX2	-0.917268	0.000185307
CHD3	GALNT1	-0.916953	0.000188072
CHD3	FLOT1	-0.916934	0.00018824
CHD3	CD63	-0.916843	0.000189042
CHD3	COL11A2	-0.916785	0.000189557
CHD3	MYO5C	-0.916692	0.000190383
CHD3	2023-03-02	-0.916574	0.000191435
CHD3	VPS54	-0.916535	0.000191787
CHD3	COL9A2	-0.916426	0.000192768
CHD3	HNRPDL	-0.916405	0.000192954
CHD3	TAX1BP1	-0.916251	0.000194344
CHD3	NETO1	-0.916122	0.000195511
CHD3	LSP1	-0.916082	0.000195876
CHD3	TTC35	-0.915945	0.000197123
CHD3	CAMK2G	-0.915848	0.000198011
CHD3	MRO	-0.915829	0.000198189
CHD3	ING2	-0.915814	0.000198328
CHD3	FAM103A1	-0.91572	0.000199191
CHD3	HIST1H2BF	-0.915709	0.000199292
CHD3	BLOC1S1	-0.915633	0.000199991
CHD3	NME2	-0.915554	0.000200723
CHD3	KLC2	-0.91546	0.000201594
CHD3	BCL7C	-0.915332	0.000202786
CHD3	SYT2	-0.915127	0.000204701
CHD3	CLDN19	-0.915121	0.000204759
CHD3	ODC1	-0.915101	0.000204947
CHD3	BCAS2	-0.91476	0.000208174
CHD3	VEGFC	-0.914694	0.000208799
CHD3	CYB5D1	-0.914587	0.000209825
CHD3	TMBIM1	-0.914381	0.0002118
CHD3	KLC1	-0.914376	0.000211847
CHD3	CD44	-0.914266	0.000212909
CHD3	MRPL55	-0.914261	0.000212953
CHD3	ANKRD37	-0.913996	0.000215528
CHD3	COMT	-0.913684	0.000218595
CHD3	CPZ	-0.913559	0.000219828
CHD3	ZNF596	-0.913489	0.000220525
CHD3	HOXC4	-0.913353	0.00022187
CHD3	ST6GALNAC2	-0.913246	0.000222939
CHD3	CRTAP	-0.913207	0.000223333
CHD3	ALDH3A1	-0.913196	0.000223441
CHD3	POLR2B	-0.913124	0.000224161
CHD3	AKIRIN2	-0.913054	0.000224864
CHD3	ADAMTS13	-0.912854	0.000226887
CHD3	MESDC1	-0.912795	0.00022749
CHD3	HSPA1B	-0.912709	0.000228366
CHD3	ZNF189	-0.91268	0.000228656
CHD3	SSTR5	-0.912538	0.000230105
CHD3	SUGT1	-0.912488	0.000230623
CHD3	FAM117A	-0.912199	0.000233597
CHD3	CARD14	-0.912182	0.000233772
CHD3	CYP2D6	-0.911985	0.00023582
CHD3	LFNG	-0.911927	0.000236426
CHD3	HADH	-0.911911	0.00023659
CHD3	ZCCHC3	-0.91173	0.000238488
CHD3	ANAPC1	-0.911647	0.000239365
CHD3	ZBTB17	-0.911628	0.000239561
CHD3	EXOG	-0.91162	0.000239649
CHD3	HMOX1	-0.91148	0.000241127
CHD3	PDGFRL	-0.911435	0.000241602
CHD3	ORC3L	-0.911383	0.000242162
CHD3	NANOS2	-0.911377	0.000242225
CHD3	RAG1AP1	-0.911309	0.000242947
CHD3	DTL	-0.911301	0.000243027
CHD3	ANAPC10	-0.911138	0.000244772
CHD3	CLRN1	-0.910998	0.00024628
CHD3	NUDT5	-0.91096	0.000246684
CHD3	UBE2G1	-0.910835	0.000248037
CHD3	SLC35A2	-0.910655	0.000249986
CHD3	RIOK2	-0.910628	0.000250283
CHD3	FBXO7	-0.910597	0.000250624
CHD3	RBMX2	-0.910368	0.000253129
CHD3	OTUB1	-0.910365	0.00025316
CHD3	ZC3H12B	-0.910289	0.000253993
CHD3	T	-0.910259	0.00025433
CHD3	LRP1	-0.910257	0.000254349
CHD3	SLC29A3	-0.910215	0.000254809
CHD3	KLK3	-0.910201	0.000254968
CHD3	SERPINB6	-0.90995	0.000257744
CHD3	TUSC3	-0.909936	0.000257905
CHD3	DLGAP4	-0.90967	0.000260874
CHD3	SDHAF2	-0.90966	0.000260988
CHD3	GPX3	-0.9096	0.000261663
CHD3	HMBOX1	-0.909557	0.000262142
CHD3	CES2	-0.909232	0.000265829
CHD3	CASP8	-0.909154	0.000266715
CHD3	RPL7A	-0.909093	0.000267409
CHD3	TBC1D14	-0.908866	0.000270023
CHD3	PQLC2	-0.908653	0.000272482
CHD3	LIMK2	-0.908624	0.000272816
CHD3	MYH2	-0.908595	0.000273149
CHD3	MASTL	-0.908528	0.000273933
CHD3	TPM2	-0.908191	0.000277879
CHD3	RNF166	-0.908172	0.000278095
CHD3	KCNK6	-0.908063	0.000279382
CHD3	PCYOX1L	-0.907935	0.000280899
CHD3	B4GALT7	-0.907927	0.00028099
CHD3	NDUFB6	-0.907876	0.000281603
CHD3	SNAI1	-0.907807	0.000282418
CHD3	TRIP11	-0.907658	0.000284198
CHD3	CALN1	-0.907608	0.000284797
CHD3	PAPL	-0.907585	0.000285072
CHD3	C11orf2	-0.907529	0.000285744
CHD3	MYL2	-0.907482	0.000286313
CHD3	C9orf3	-0.907137	0.000290474
CHD3	ZCCHC11	-0.907099	0.000290938
CHD3	RAB1B	-0.906967	0.000292543
CHD3	CMTM5	-0.90625	0.000301407
CHD3	HR	-0.906228	0.000301672
CHD3	LY96	-0.906044	0.000303987
CHD3	CYTH4	-0.905945	0.000305224
CHD3	DDX46	-0.905832	0.000306657
CHD3	CAMK2N1	-0.905597	0.000309637
CHD3	CA9	-0.905524	0.000310573
CHD3	BRWD1	-0.905468	0.000311279
CHD3	DNAJC4	-0.905082	0.000316243
CHD3	GNAS	-0.905012	0.000317159
CHD3	RABL2A	-0.90477	0.000320303
CHD3	HEXB	-0.904736	0.000320748
CHD3	TRIM34	-0.904689	0.000321356
CHD3	DIS3L	-0.904327	0.000326124
CHD3	SPHAR	-0.904295	0.00032655
CHD3	CDC16	-0.904185	0.000328003
CHD3	B3GNT7	-0.904009	0.000330357
CHD3	ZNF275	-0.90385	0.000332481
CHD3	UBE2R2	-0.903815	0.000332947
CHD3	TFR2	-0.903615	0.000335644
CHD3	ACE	-0.903567	0.000336293
CHD3	SRPRB	-0.903538	0.000336688
CHD3	PRDX5	-0.903527	0.000336833
CHD3	FAM75C1	-0.903418	0.000338315
CHD3	C19orf42	-0.903406	0.000338482
CHD3	NM_004503	-0.90331	0.000339789
CHD3	CCDC24	-0.903302	0.000339889
CHD3	ACOX1	-0.903211	0.00034114
CHD3	SAMD4B	-0.903139	0.000342126
CHD3	CFHR4	-0.903078	0.000342961
CHD3	C2orf64	-0.902878	0.000345716
CHD3	DPY30	-0.902801	0.000346776
CHD3	EPB41L5	-0.902794	0.000346874
CHD3	ARL8A	-0.902666	0.000348646
CHD3	TSPYL5	-0.902516	0.000350729
CHD3	SIGIRR	-0.902296	0.000353813
CHD3	PCDHB4	-0.902239	0.00035461
CHD3	CHCHD7	-0.901917	0.000359161
CHD3	EIF3C	-0.901737	0.000361728
CHD3	FAM65C	-0.901642	0.000363084
CHD3	ARL2BP	-0.901165	0.000369958
CHD3	C1orf128	-0.901022	0.000372042
CHD3	RAMP3	-0.900856	0.000374473
CHD3	C9orf114	-0.900846	0.000374609
CHD3	PIWIL4	-0.900687	0.000376955
CHD3	PSD3	-0.90044	0.0003806
CHD3	SYK	-0.90042	0.000380898
CHD3	SULT1A1	-0.900374	0.000381572
CHD3	LIPA	-0.9002	0.000384163
CHD3	CHI3L2	-0.900055	0.000386339
CHD3	TMEM190	-0.900025	0.000386784
CHD3	HAUS4	-0.899953	0.000387862
CHD3	LSM5	-0.899895	0.000388727
CHD3	GLTP	-0.899716	0.000391437
CHD3	CCDC53	-0.899707	0.00039157
CHD3	EIF3I	-0.899661	0.000392266
CHD3	SHC1	-0.899614	0.00039298
CHD3	GTF2A1	-0.899547	0.000393996
CHD3	PIK3R4	-0.899432	0.000395755
CHD3	ADORA1	-0.899264	0.000398323
CHD3	CA1	-0.899111	0.00040066
CHD3	SOX5	-0.899052	0.000401571
CHD3	RAC2	-0.899039	0.000401767
CHD3	ANO6	-0.899002	0.00040235
CHD3	C17orf95	-0.898831	0.000404985
CHD3	ANGPTL4	-0.89855	0.000409359
CHD3	TINF2	-0.898427	0.000411287
CHD3	MRPL12	-0.898395	0.000411791
CHD3	CFDP1	-0.898255	0.00041399
CHD3	FUNDC2	-0.898252	0.000414047
CHD3	C19orf43	-0.89824	0.000414233
CHD3	IRF9	-0.898107	0.000416325
CHD3	RASAL3	-0.898069	0.000416933
CHD3	GADD45B	-0.898003	0.000417985
CHD3	EMILIN2	-0.897964	0.000418596
CHD3	LDHA	-0.897597	0.000424464
CHD3	FRMD8	-0.89758	0.000424733
CHD3	IER5L	-0.897547	0.000425256
CHD3	ING5	-0.89744	0.00042699
CHD3	PPP1R12C	-0.897431	0.000427127
CHD3	HIST1H2BG	-0.897384	0.000427897
CHD3	ZFP161	-0.897231	0.000430361
CHD3	MLPH	-0.897115	0.000432247
CHD3	ZNF347	-0.897079	0.000432831
CHD3	QRFP	-0.896996	0.000434183
CHD3	ZNF302	-0.896858	0.000436439
CHD3	IGLL1	-0.89682	0.000437074
CHD3	MATK	-0.896747	0.000438266
CHD3	LDLRAP1	-0.896717	0.00043876
CHD3	SLC5A3	-0.896668	0.000439559
CHD3	WBSCR16	-0.896665	0.00043961
CHD3	HNRNPF	-0.896552	0.000441478
CHD3	BCL2L10	-0.896552	0.000441485
CHD3	BACE1	-0.896507	0.000442224
CHD3	CCDC151	-0.896503	0.000442292
CHD3	TSPAN2	-0.896467	0.000442891
CHD3	HEMGN	-0.89646	0.000442995
CHD3	PIP4K2A	-0.896426	0.000443561
CHD3	FAM118A	-0.89637	0.000444486
CHD3	NDUFAB1	-0.896326	0.00044523
CHD3	RAB3IP	-0.895741	0.000455028
CHD3	FGFRL1	-0.895723	0.000455337
CHD3	MDH1B	-0.895621	0.00045705
CHD3	ZNF84	-0.895601	0.000457391
CHD3	GORASP1	-0.895529	0.000458619
CHD3	RPAIN	-0.895497	0.000459157
CHD3	PRPF3	-0.895389	0.000460999
CHD3	CTAGE5	-0.895315	0.000462254
CHD3	EIF2B3	-0.895075	0.000466378
CHD3	C14orf179	-0.894896	0.000469455
CHD3	FBXL7	-0.894666	0.000473444
CHD3	PGAP3	-0.894516	0.000476055
CHD3	MAP4	-0.894441	0.000477368
CHD3	ZNF503	-0.89432	0.000479489
CHD3	NKX3-1	-0.894285	0.000480099
CHD3	RASL12	-0.894165	0.000482225
CHD3	COPZ1	-0.894162	0.000482277
CHD3	HEXA	-0.894134	0.000482769
CHD3	IL28RA	-0.894039	0.000484435
CHD3	AHCYL2	-0.894025	0.000484699
CHD3	SLC3A2	-0.893784	0.000488968
CHD3	NFIL3	-0.893601	0.00049224
CHD3	CSRNP1	-0.893495	0.000494141
CHD3	NEFH	-0.893347	0.000496797
CHD3	ANKRD1	-0.893263	0.0004983
CHD3	HMP19	-0.893247	0.000498597
CHD3	EGFR	-0.893235	0.000498811
CHD3	RMND5B	-0.893199	0.000499471
CHD3	CNIH4	-0.892821	0.000506328
CHD3	SUV420H1	-0.892722	0.000508145
CHD3	TRPV5	-0.892686	0.000508803
CHD3	OCIAD1	-0.89267	0.000509104
CHD3	PGK1	-0.892553	0.000511239
CHD3	CDCA4	-0.892539	0.0005115
CHD3	LRTOMT	-0.892446	0.000513221
CHD3	SCN1B	-0.892227	0.000517277
CHD3	CTSD	-0.892062	0.000520328
CHD3	PRRX2	-0.892052	0.000520524
CHD3	LOC100131801	-0.891882	0.000523689
CHD3	OCEL1	-0.891754	0.000526102
CHD3	ERGIC3	-0.891546	0.000530016
CHD3	SLC6A18	-0.891491	0.000531061
CHD3	RBM15B	-0.891383	0.000533105
CHD3	C17orf79	-0.890929	0.000541771
CHD3	LOC100287718	-0.890795	0.000544345
CHD3	UPF2	-0.890663	0.000546882
CHD3	DCAF15	-0.89031	0.00055374
CHD3	GLT25D1	-0.890205	0.000555794
CHD3	PTPRS	-0.890175	0.000556383
CHD3	LYPD5	-0.890142	0.000557024
CHD3	PER3	-0.890093	0.000557983
CHD3	C6orf25	-0.889961	0.000560574
CHD3	PIN1	-0.889702	0.000565693
CHD3	CDC42	-0.88969	0.000565926
CHD3	SERP2	-0.889654	0.000566648
CHD3	LYNX1	-0.889618	0.000567354
CHD3	RNF19B	-0.889604	0.000567637
CHD3	LY6H	-0.889588	0.000567941
CHD3	NDUFA8	-0.889578	0.000568149
CHD3	NM_153693	-0.889527	0.000569158
CHD3	ARSI	-0.889387	0.000571954
CHD3	ZNF830	-0.889346	0.00057277
CHD3	NDUFAF1	-0.889147	0.00057675
CHD3	CHST12	-0.889097	0.000577757
CHD3	KBTBD6	-0.889058	0.000578548
CHD3	C9orf95	-0.888988	0.000579966
CHD3	AHSP	-0.888928	0.000581167
CHD3	SPOCK2	-0.888923	0.000581274
CHD3	WDR20	-0.888789	0.000583985
CHD3	SH2D5	-0.888704	0.000585709
CHD3	KRT13	-0.888515	0.000589568
CHD3	HSBP1L1	-0.888426	0.000591384
CHD3	KIAA0232	-0.888392	0.000592079
CHD3	RRAGC	-0.888316	0.000593627
CHD3	NRBP1	-0.88808	0.000598495
CHD3	ZCRB1	-0.887857	0.000603103
CHD3	GIMAP1	-0.887767	0.000604966
CHD3	CATSPER2	-0.887647	0.000607478
CHD3	BEND6	-0.887523	0.000610056
CHD3	ZNF652	-0.887347	0.000613747
CHD3	NDUFS4	-0.887268	0.000615427
CHD3	C9orf89	-0.887233	0.000616161
CHD3	CCDC23	-0.887219	0.000616464
CHD3	EEF1B2	-0.887191	0.00061704
CHD3	MX1	-0.887164	0.000617617
CHD3	ATP5G1	-0.887155	0.000617805
CHD3	FLRT3	-0.887141	0.000618093
CHD3	U2AF1L4	-0.887059	0.00061984
CHD3	ABCB6	-0.886993	0.000621233
CHD3	FHL3	-0.886778	0.0006258
CHD3	AMZ2	-0.886742	0.000626581
CHD3	SLC9A3R1	-0.886615	0.000629296
CHD3	PCBP3	-0.886592	0.000629792
CHD3	PDCD7	-0.886065	0.000641145
CHD3	POM121	-0.886054	0.000641394
CHD3	PRMT2	-0.885978	0.000643041
CHD3	FPR1	-0.885968	0.000643249
CHD3	SRM	-0.885749	0.000648032
CHD3	ACRV1	-0.885672	0.00064971
CHD3	OSTF1	-0.885617	0.000650929
CHD3	UFD1L	-0.88558	0.000651742
CHD3	ACTG1	-0.885491	0.000653687
CHD3	VCL	-0.885415	0.000655367
CHD3	CCDC28A	-0.88538	0.000656147
CHD3	EIF3CL	-0.8852	0.000660132
CHD3	GPM6A	-0.885185	0.000660468
CHD3	ANAPC11	-0.885126	0.000661767
CHD3	AK1	-0.884929	0.000666157
CHD3	N4BP2L2	-0.884794	0.000669183
CHD3	CTSG	-0.88473	0.000670614
CHD3	FAM109B	-0.884582	0.000673935
CHD3	DPT	-0.884491	0.000675993
CHD3	NEU4	-0.884401	0.000678009
CHD3	ANKRD9	-0.884387	0.00067834
CHD3	THBS3	-0.884379	0.000678512
CHD3	WDR78	-0.884248	0.000681476
CHD3	PPIB	-0.884088	0.000685125
CHD3	MYST1	-0.884055	0.000685874
CHD3	INCA1	-0.883811	0.00069146
CHD3	PPP1R14C	-0.883566	0.000697101
CHD3	CALM3	-0.883407	0.000700774
CHD3	TBRG4	-0.883315	0.000702889
CHD3	SH3TC1	-0.883312	0.000702978
CHD3	PDHA1	-0.883309	0.000703033
CHD3	COL6A2	-0.883271	0.00070391
CHD3	CSTB	-0.883058	0.000708874
CHD3	INTS6	-0.882707	0.000717129
CHD3	WBP5	-0.882493	0.000722175
CHD3	GSTM1	-0.882467	0.000722784
CHD3	GKN1	-0.882347	0.000725629
CHD3	NDUFS7	-0.882234	0.000728315
CHD3	PUF60	-0.882097	0.000731583
CHD3	SESN2	-0.881708	0.000740941
CHD3	KIFC3	-0.881575	0.000744141
CHD3	TSPAN31	-0.881569	0.000744293
CHD3	HAUS7	-0.881415	0.000748037
CHD3	IFT172	-0.881395	0.00074852
CHD3	KIN	-0.88127	0.000751553
CHD3	ZNF383	-0.881054	0.000756824
CHD3	CYP26C1	-0.880964	0.00075904
CHD3	SDF4	-0.880906	0.000760465
CHD3	RPS17	-0.880896	0.000760715
CHD3	XBP1	-0.880786	0.000763411
CHD3	KRT16	-0.880488	0.000770789
CHD3	MAGED1	-0.880322	0.000774916
CHD3	RAPSN	-0.880312	0.000775176
CHD3	C9orf169	-0.880134	0.000779631
CHD3	PNPLA2	-0.879964	0.000783894
CHD3	STIM2	-0.87995	0.000784239
CHD3	GPR56	-0.879763	0.000788952
CHD3	SMAD3	-0.879318	0.000800242
CHD3	CCDC93	-0.87923	0.000802498
CHD3	LOC649330	-0.879054	0.000806997
CHD3	RPL23A	-0.878999	0.000808431
CHD3	STK4	-0.878926	0.000810296
CHD3	C20orf4	-0.878919	0.000810474
CHD3	CD68	-0.878904	0.00081086
CHD3	ZNF646	-0.878836	0.000812624
CHD3	PAX1	-0.878751	0.000814822
CHD3	HSPBP1	-0.878652	0.000817379
CHD3	POLR2K	-0.87844	0.000822881
CHD3	UHRF1BP1L	-0.878426	0.000823257
CHD3	WASF2	-0.87838	0.000824451
CHD3	CST2	-0.878212	0.000828838
CHD3	AKR7L	-0.878204	0.000829039
CHD3	RAB37	-0.878152	0.000830414
CHD3	ERBB2	-0.877784	0.000840109
CHD3	BUD31	-0.877224	0.000855002
CHD3	RPL31	-0.877178	0.000856246
CHD3	CLNS1A	-0.877142	0.000857209
CHD3	PSPN	-0.877139	0.000857286
CHD3	PFDN2	-0.877019	0.000860508
CHD3	C5orf62	-0.876878	0.000864304
CHD3	ZNF644	-0.87682	0.000865863
CHD3	GEFT	-0.876816	0.000865979
CHD3	FLCN	-0.876676	0.000869761
CHD3	EXTL1	-0.876402	0.000877238
CHD3	ZNF404	-0.876281	0.000880517
CHD3	IL16	-0.876225	0.000882061
CHD3	VGLL2	-0.876149	0.000884158
CHD3	GATAD1	-0.876142	0.000884329
CHD3	SH2B1	-0.875636	0.000898313
CHD3	SSB	-0.875613	0.000898944
CHD3	DUSP18	-0.875532	0.000901202
CHD3	MAVS	-0.87483	0.000920878
CHD3	DMWD	-0.874757	0.000922952
CHD3	NM_014620	-0.874566	0.000928384
CHD3	EIF2A	-0.874556	0.000928667
CHD3	THAP7	-0.874338	0.00093487
CHD3	SFXN5	-0.874257	0.000937195
CHD3	F8A1	-0.874224	0.00093814
CHD3	STEAP1	-0.873969	0.000945456
CHD3	SSBP4	-0.873665	0.000954245
CHD3	DPH5	-0.873658	0.000954464
CHD3	OSBPL9	-0.872624	0.000984809
CHD3	MEIS3	-0.872461	0.000989654
CHD3	VILL	-0.872445	0.000990144
CHD3	COPA	-0.872331	0.000993545
CHD3	ECE2	-0.872317	0.00099395
CHD3	ACVR1B	-0.872189	0.000997772
CHD3	C1orf210	-0.872168	0.000998427
CHD3	ICK	-0.872054	0.00100185
CHD3	LAMA2	-0.871894	0.00100665
CHD3	MAG	-0.871873	0.00100729
CHD3	ADORA3	-0.871687	0.00101292
CHD3	PIGB	-0.871492	0.00101884
CHD3	ORC5L	-0.871469	0.00101954
CHD3	PCDHGA7	-0.871259	0.00102595
CHD3	TRA2B	-0.870987	0.00103427
CHD3	TERF1	-0.87083	0.00103913
CHD3	CALCR	-0.870804	0.00103992
CHD3	MPZL2	-0.870742	0.00104186
CHD3	LOC728410	-0.870719	0.00104256
CHD3	MKRN1	-0.870611	0.00104591
CHD3	MICA	-0.870476	0.00105011
CHD3	C20orf24	-0.870426	0.00105164
CHD3	ETFB	-0.870375	0.00105324
CHD3	DBP	-0.870346	0.00105415
CHD3	ST6GALNAC1	-0.870036	0.00106386
CHD3	AMY1C	-0.870013	0.00106456
CHD3	ACTG2	-0.869964	0.00106611
CHD3	ASNS	-0.869842	0.00106994
CHD3	SFRS12IP1	-0.869734	0.00107335
CHD3	POLG	-0.869662	0.00107565
CHD3	ASNSD1	-0.869623	0.00107689
CHD3	SCARB2	-0.869618	0.00107702
CHD3	PPIH	-0.869564	0.00107876
CHD3	FGFR1	-0.869397	0.00108406
CHD3	RAB3IL1	-0.869174	0.00109116
CHD3	RNF214	-0.868972	0.00109765
CHD3	SNRNP70	-0.86884	0.0011019
CHD3	PPP2R2B	-0.868762	0.0011044
CHD3	EDA	-0.868728	0.0011055
CHD3	BCL9L	-0.868715	0.00110591
CHD3	STAC2	-0.868518	0.00111229
CHD3	AMPH	-0.868415	0.00111564
CHD3	SURF1	-0.868396	0.00111627
CHD3	CYP4F8	-0.868216	0.00112213
CHD3	TEAD4	-0.868201	0.00112261
CHD3	HIST1H4L	-0.868196	0.00112277
CHD3	BARX1	-0.86775	0.00113742
CHD3	KIAA0284	-0.867561	0.00114365
CHD3	SLC22A1	-0.867498	0.00114574
CHD3	CREB3L4	-0.867382	0.0011496
CHD3	ZAK	-0.867304	0.00115217
CHD3	KDM6B	-0.86726	0.00115366
CHD3	C17orf87	-0.867253	0.00115388
CHD3	PANX2	-0.867133	0.00115787
CHD3	HNRNPA0	-0.866886	0.00116617
CHD3	UBE2B	-0.86686	0.00116702
CHD3	ELOF1	-0.86683	0.00116803
CHD3	DYNLL1	-0.866773	0.00116995
CHD3	SLC1A5	-0.866691	0.00117271
CHD3	HFE2	-0.866625	0.00117493
CHD3	C7orf44	-0.866558	0.00117719
CHD3	VPS52	-0.866523	0.00117838
CHD3	KIF9	-0.866438	0.00118128
CHD3	ODF3B	-0.866423	0.00118177
CHD3	SQSTM1	-0.8662	0.00118936
CHD3	NRBF2	-0.866104	0.00119263
CHD3	PPM1K	-0.866099	0.00119278
CHD3	COMMD3	-0.865971	0.00119717
CHD3	PPDPF	-0.86596	0.00119756
CHD3	GPBP1	-0.86591	0.00119927
CHD3	BAK1	-0.865904	0.00119948
CHD3	EIF4A3	-0.865851	0.00120128
CHD3	ITGB1BP3	-0.865726	0.00120558
CHD3	ARMCX6	-0.865678	0.00120721
CHD3	MOAP1	-0.865667	0.00120762
CHD3	KIR2DL3	-0.865584	0.00121048
CHD3	FICD	-0.865575	0.00121079
CHD3	IDE	-0.865567	0.00121107
CHD3	SEC61G	-0.86542	0.00121612
CHD3	KRTAP10-10	-0.865369	0.00121791
CHD3	PRICKLE3	-0.865252	0.00122195
CHD3	CCR9	-0.86491	0.00123389
CHD3	ZNF415	-0.86481	0.00123739
CHD3	PPP2R3C	-0.864506	0.00124808
CHD3	TIMM10	-0.864504	0.00124814
CHD3	STX8	-0.864331	0.00125424
CHD3	RABAC1	-0.864187	0.00125937
CHD3	PKIG	-0.863761	0.00127456
CHD3	SLC22A9	-0.863679	0.0012775
CHD3	MEPCE	-0.863405	0.00128734
CHD3	ERI3	-0.863397	0.00128764
CHD3	CHPT1	-0.863263	0.00129247
CHD3	TBCEL	-0.863087	0.00129884
CHD3	ZFP36L2	-0.86252	0.00131955
CHD3	CNOT7	-0.86241	0.00132361
CHD3	ZXDC	-0.862322	0.00132685
CHD3	ESR1	-0.86207	0.00133615
CHD3	MRPS14	-0.861981	0.00133946
CHD3	ZNF624	-0.861923	0.00134161
CHD3	EDAR	-0.861831	0.00134504
CHD3	SMAD2	-0.861707	0.00134966
CHD3	MAPK1	-0.861687	0.00135042
CHD3	SLC2A6	-0.861648	0.00135187
CHD3	SRGAP2	-0.861547	0.00135564
CHD3	CCL3L1	-0.861457	0.00135901
CHD3	SNX17	-0.861426	0.00136018
CHD3	SULF2	-0.861267	0.00136614
CHD3	LAMB2	-0.861185	0.00136926
CHD3	TRPV1	-0.861062	0.00137388
CHD3	SCARF2	-0.861055	0.00137416
CHD3	PGAM2	-0.860748	0.00138582
CHD3	FTH1	-0.860695	0.00138782
CHD3	CACNG5	-0.860627	0.00139042
CHD3	C11orf85	-0.860548	0.00139342
CHD3	PHF21A	-0.860283	0.00140357
CHD3	LRP12	-0.860273	0.00140396
CHD3	NRP2	-0.860144	0.00140892
CHD3	PUSL1	-0.859989	0.00141489
CHD3	KIAA1543	-0.859923	0.00141746
CHD3	NTRK1	-0.859472	0.001435
CHD3	FAM180A	-0.859247	0.00144378
CHD3	B3GNT9	-0.859237	0.00144419
CHD3	SLC37A4	-0.859035	0.00145211
CHD3	SAC3D1	-0.8589	0.00145743
CHD3	ERLEC1	-0.858865	0.0014588
CHD3	STARD3	-0.858725	0.00146435
CHD3	TSC22D2	-0.858491	0.00147365
CHD3	LMAN1	-0.858462	0.00147481
CHD3	KLK12	-0.858376	0.00147822
CHD3	RASA4	-0.858358	0.00147893
CHD3	BRD4	-0.858251	0.00148324
CHD3	BDH1	-0.858171	0.00148642
CHD3	IARS	-0.858058	0.00149095
CHD3	FEZ1	-0.857656	0.00150712
CHD3	TESC	-0.857561	0.001511
CHD3	STRADB	-0.857543	0.00151173
CHD3	EED	-0.857381	0.00151829
CHD3	SLC35C2	-0.857376	0.0015185
CHD3	SEC61A2	-0.857162	0.00152723
CHD3	ERCC3	-0.857108	0.00152942
CHD3	PRR5	-0.856849	0.00154002
CHD3	DCUN1D3	-0.856838	0.00154049
CHD3	DNAJC19	-0.856672	0.00154734
CHD3	C16orf80	-0.856643	0.00154852
CHD3	MED8	-0.856516	0.00155378
CHD3	ING1	-0.856489	0.00155489
CHD3	C16orf58	-0.856455	0.0015563
CHD3	NCOR1	-0.856435	0.00155711
CHD3	ATXN3	-0.856413	0.00155801
CHD3	CCDC97	-0.856358	0.00156032
CHD3	PRF1	-0.855993	0.00157552
CHD3	CLEC16A	-0.85566	0.00158945
CHD3	PABPN1	-0.855553	0.00159395
CHD3	C9orf30	-0.855488	0.00159671
CHD3	FBXO2	-0.855425	0.00159935
CHD3	FAM86C	-0.855382	0.00160117
CHD3	SOCS6	-0.855	0.00161736
CHD3	PKN1	-0.854653	0.00163219
CHD3	SLC41A3	-0.854578	0.0016354
CHD3	ATP5C1	-0.854569	0.00163581
CHD3	PDE4DIP	-0.854388	0.00164359
CHD3	FAM45A	-0.854342	0.00164558
CHD3	RGPD8	-0.854211	0.00165122
CHD3	ATG4A	-0.853465	0.00168365
CHD3	C11orf67	-0.853455	0.00168411
CHD3	C15orf24	-0.853041	0.00170232
CHD3	TXNL4B	-0.852931	0.00170718
CHD3	NSUN5	-0.852856	0.00171053
CHD3	C10orf35	-0.852608	0.00172156
CHD3	SPNS1	-0.852524	0.00172528
CHD3	SLC10A1	-0.852498	0.00172645
CHD3	CST3	-0.852215	0.00173908
CHD3	TGFBR2	-0.85209	0.00174473
CHD3	ISCA1	-0.851872	0.00175452
CHD3	AP3M2	-0.851792	0.00175814
CHD3	ACOT13	-0.851191	0.00178548
CHD3	SUPT5H	-0.851	0.00179423
CHD3	DBI	-0.850891	0.00179923
CHD3	EXD1	-0.850603	0.00181251
CHD3	ZNF83	-0.850108	0.00183552
CHD3	FTSJ1	-0.850002	0.00184048
CHD3	GMPR	-0.849776	0.00185105
CHD3	ZBTB3	-0.849756	0.00185199
CHD3	MRPL43	-0.849612	0.00185875
CHD3	TCEB1	-0.849552	0.00186157
CHD3	DNAJC1	-0.849499	0.00186407
CHD3	STK32A	-0.849475	0.00186521
CHD3	PIK3AP1	-0.849329	0.00187211
CHD3	KDELR2	-0.84932	0.00187253
CHD3	MYCL1	-0.849308	0.00187313
CHD3	MRPL46	-0.849147	0.00188076
CHD3	SUV39H1	-0.848463	0.00191343
CHD3	BAX	-0.848449	0.0019141
CHD3	C6orf108	-0.84841	0.00191598
CHD3	ELMO2	-0.848117	0.0019301
CHD3	UBAC1	-0.848016	0.00193501
CHD3	C19orf60	-0.847866	0.0019423
CHD3	CNRIP1	-0.84752	0.00195914
CHD3	CCL3L3	-0.847165	0.00197654
CHD3	AHNAK2	-0.847145	0.00197755
CHD3	TRAK2	-0.847136	0.00197798
CHD3	PRKCZ	-0.847126	0.0019785
CHD3	FAM46C	-0.847101	0.0019797
CHD3	SLC28A2	-0.847069	0.00198128
CHD3	AFF4	-0.847068	0.00198132
CHD3	IRAK2	-0.846982	0.00198557
CHD3	IFRD2	-0.846964	0.00198648
CHD3	ANKHD1	-0.84689	0.00199012
CHD3	WDR43	-0.846847	0.00199227
CHD3	FKBP7	-0.846823	0.00199347
CHD3	PRKCI	-0.846657	0.00200169
CHD3	ZNF584	-0.845975	0.00203578
CHD3	IRX3	-0.845944	0.00203731
CHD3	TLE3	-0.845937	0.0020377
CHD3	DPAGT1	-0.845928	0.00203813
CHD3	AGXT2L2	-0.845705	0.00204937
CHD3	FAM160B2	-0.845642	0.00205254
CHD3	DEGS1	-0.845512	0.00205913
CHD3	SNX1	-0.845404	0.00206465
CHD3	URM1	-0.845383	0.00206569
CHD3	FSCN3	-0.845001	0.00208516
CHD3	TNNI3	-0.844733	0.00209892
CHD3	RNASEK	-0.844484	0.00211172
CHD3	RNASE2	-0.844286	0.00212198
CHD3	CYTH2	-0.844247	0.00212401
CHD3	ZNF337	-0.843956	0.00213914
CHD3	HEPH	-0.843939	0.00213999
CHD3	NADSYN1	-0.84388	0.00214311
CHD3	TCP11L2	-0.843869	0.00214367
CHD3	LEPR	-0.843765	0.0021491
CHD3	OS9	-0.843758	0.00214947
CHD3	BAT3	-0.84373	0.00215093
CHD3	ELL	-0.843317	0.00217259
CHD3	PILRA	-0.843317	0.00217262
CHD3	ICAM3	-0.843155	0.00218116
CHD3	ACTA1	-0.843111	0.0021835
CHD3	KATNAL1	-0.843107	0.00218372
CHD3	RPS16	-0.842951	0.00219197
CHD3	TECRL	-0.842934	0.00219288
CHD3	EXTL2	-0.8429	0.00219468
CHD3	C6orf226	-0.842835	0.00219811
CHD3	TRAF3IP2	-0.842803	0.00219981
CHD3	TBC1D2	-0.842753	0.00220248
CHD3	SPCS1	-0.842064	0.00223937
CHD3	CANT1	-0.841954	0.00224533
CHD3	MARK3	-0.841311	0.00228021
CHD3	SCRN2	-0.841218	0.00228529
CHD3	DYNC1LI1	-0.841197	0.00228641
CHD3	COPE	-0.841108	0.00229131
CHD3	LAMB3	-0.841015	0.00229638
CHD3	RUSC1	-0.840872	0.00230426
CHD3	PPFIBP1	-0.840547	0.00232215
CHD3	ATF7IP	-0.840324	0.00233453
CHD3	RIOK3	-0.84032	0.00233476
CHD3	CISH	-0.840027	0.00235106
CHD3	SLAMF9	-0.839853	0.00236077
CHD3	TMEM106C	-0.839811	0.00236312
CHD3	CHAT	-0.839454	0.00238317
CHD3	TP73	-0.839343	0.00238945
CHD3	SPG21	-0.839331	0.00239011
CHD3	KIAA1841	-0.839241	0.00239523
CHD3	KCNIP2	-0.838981	0.00240993
CHD3	AFTPH	-0.838919	0.00241345
CHD3	SLC39A14	-0.838576	0.00243304
CHD3	PIM1	-0.838414	0.00244229
CHD3	LGI1	-0.838196	0.00245481
CHD3	GZMB	-0.838137	0.00245824
CHD3	NFE2L1	-0.838125	0.00245892
CHD3	SMTNL2	-0.838104	0.00246014
CHD3	ZNF226	-0.838063	0.0024625
CHD3	C5orf33	-0.837977	0.00246742
CHD3	OTOP3	-0.837898	0.00247199
CHD3	HRSP12	-0.837667	0.0024854
CHD3	MTUS1	-0.837439	0.00249864
CHD3	FRAT2	-0.837184	0.00251354
CHD3	CLPTM1L	-0.836965	0.00252642
CHD3	FAM110C	-0.836915	0.00252937
CHD3	SELENBP1	-0.836781	0.00253723
CHD3	CLTB	-0.836655	0.00254464
CHD3	SPHK1	-0.836555	0.00255056
CHD3	NM_019558	-0.836423	0.00255838
CHD3	ERAS	-0.836121	0.00257638
CHD3	MYD88	-0.836071	0.00257935
CHD3	CKLF	-0.835898	0.00258965
CHD3	C2orf18	-0.835789	0.00259618
CHD3	SLC2A3	-0.83575	0.00259852
CHD3	PITPNA	-0.835525	0.00261205
CHD3	MSRB2	-0.835472	0.00261525
CHD3	ZNF394	-0.835461	0.00261593
CHD3	DNASE2B	-0.835455	0.00261626
CHD3	IFT81	-0.835372	0.00262129
CHD3	GALNT11	-0.835103	0.00263755
CHD3	ALDH16A1	-0.835002	0.00264368
CHD3	DIS3	-0.834934	0.00264777
CHD3	MAPRE1	-0.834496	0.00267453
CHD3	LOC388588	-0.834184	0.00269367
CHD3	PTPRN2	-0.833932	0.00270923
CHD3	STX5	-0.833478	0.0027374
CHD3	DDX17	-0.832864	0.00277578
CHD3	SGMS2	-0.832657	0.00278885
CHD3	RAET1G	-0.832331	0.00280947
CHD3	WDR33	-0.832108	0.00282365
CHD3	SOX6	-0.831452	0.00286562
CHD3	P2RY2	-0.831265	0.00287764
CHD3	KREMEN1	-0.831177	0.00288336
CHD3	IFT27	-0.830883	0.00290236
CHD3	CHST6	-0.830609	0.00292024
CHD3	NAGS	-0.830304	0.00294019
CHD3	RAB21	-0.830148	0.00295043
CHD3	RECQL	-0.830044	0.00295727
CHD3	TADA2B	-0.830027	0.00295837
CHD3	KCNJ2	-0.829807	0.00297289
CHD3	TROVE2	-0.829594	0.00298697
CHD3	C11orf21	-0.829484	0.00299426
CHD3	SF3B2	-0.829327	0.00300469
CHD3	CENPT	-0.829112	0.00301906
CHD3	LGALS14	-0.828963	0.00302898
CHD3	AGAP5	-0.828755	0.00304295
CHD3	VPS25	-0.828692	0.00304722
CHD3	CFL2	-0.828618	0.00305215
CHD3	PMM1	-0.828615	0.00305236
CHD3	OR2H2	-0.828022	0.00309248
CHD3	IRF1	-0.827912	0.00309998
CHD3	PCOLCE	-0.827898	0.00310096
CHD3	UQCRFS1	-0.826989	0.00316328
CHD3	LMAN2	-0.8268	0.00317638
CHD3	YKT6	-0.826749	0.00317989
CHD3	ADH5	-0.825919	0.00323783
CHD3	C6orf130	-0.825884	0.00324026
CHD3	NLN	-0.82552	0.00326597
CHD3	TOM1	-0.825416	0.00327328
CHD3	PKM2	-0.825292	0.00328209
CHD3	LYAR	-0.82515	0.00329218
CHD3	FKBP1B	-0.825104	0.00329541
CHD3	KLF6	-0.825044	0.00329974
CHD3	C19orf63	-0.824457	0.0033417
CHD3	PDLIM7	-0.824227	0.00335824
CHD3	STX7	-0.823882	0.00338324
CHD3	GPR110	-0.823477	0.00341264
CHD3	GYPC	-0.823089	0.00344106
CHD3	MRPS26	-0.823072	0.00344233
CHD3	CD247	-0.822683	0.00347093
CHD3	IFI16	-0.822589	0.00347789
CHD3	LPP	-0.82253	0.00348223
CHD3	CLDN15	-0.822292	0.00349989
CHD3	H2AFV	-0.821699	0.00354419
CHD3	HBQ1	-0.8214	0.00356664
CHD3	PRG4	-0.821339	0.00357122
CHD3	C11orf49	-0.821304	0.00357384
CHD3	E2F1	-0.821165	0.00358438
CHD3	HYI	-0.820773	0.00361408
CHD3	HDDC3	-0.820702	0.00361945
CHD3	UAP1	-0.820614	0.00362618
CHD3	C9orf25	-0.820577	0.00362901
CHD3	DGUOK	-0.820502	0.00363467
CHD3	HLA-DRA	-0.820444	0.00363914
CHD3	PSMG2	-0.820362	0.00364539
CHD3	MRPL40	-0.819577	0.00370578
CHD3	DFNB31	-0.81934	0.00372416
CHD3	IFI30	-0.819063	0.00374572
CHD3	SLC24A3	-0.818904	0.00375812
CHD3	AP2S1	-0.81885	0.00376239
CHD3	FHOD1	-0.818799	0.00376638
CHD3	KIAA1632	-0.818418	0.00379629
CHD3	ZNF268	-0.818096	0.00382171
CHD3	KBTBD7	-0.818032	0.0038268
CHD3	FAM167A	-0.818019	0.00382779
CHD3	RBM20	-0.817865	0.00384003
CHD3	NEK6	-0.817829	0.00384285
CHD3	MFAP5	-0.817551	0.00386503
CHD3	PAM	-0.817538	0.00386608
CHD3	C1orf69	-0.817445	0.00387346
CHD3	PPP3CA	-0.817421	0.00387537
CHD3	ST20	-0.817405	0.00387666
CHD3	NUDT22	-0.817336	0.0038822
CHD3	DALRD3	-0.817309	0.00388437
CHD3	DCBLD1	-0.817135	0.0038983
CHD3	IGJ	-0.816998	0.00390928
CHD3	KDELR1	-0.816911	0.00391632
CHD3	CD52	-0.816794	0.00392569
CHD3	PIGY	-0.816635	0.00393859
CHD3	ANGPTL2	-0.81615	0.0039779
CHD3	MED11	-0.815704	0.00401439
CHD3	DCAF4	-0.815438	0.00403621
CHD3	PMS2	-0.815299	0.00404766
CHD3	PTPN12	-0.815037	0.00406931
CHD3	CPT1B	-0.815017	0.00407098
CHD3	MAMSTR	-0.814958	0.00407583
CHD3	FARSB	-0.814828	0.00408664
CHD3	HNRNPH1	-0.814779	0.00409073
CHD3	HIST1H1D	-0.814601	0.00410552
CHD3	MEF2B	-0.814416	0.00412094
CHD3	PCDHGA12	-0.814193	0.00413961
CHD3	ATF4	-0.814177	0.00414096
CHD3	PPIL1	-0.813858	0.00416776
CHD3	SH2D4A	-0.813708	0.00418036
CHD3	PIGL	-0.812906	0.00424846
CHD3	MBD4	-0.812803	0.00425723
CHD3	C1orf77	-0.812694	0.00426658
CHD3	RHOB	-0.812469	0.00428587
CHD3	EIF4G1	-0.812368	0.00429455
CHD3	TARP	-0.812175	0.00431119
CHD3	TRIB3	-0.811966	0.00432922
CHD3	CWC22	-0.811687	0.00435344
CHD3	THUMPD1	-0.811554	0.00436497
CHD3	PCID2	-0.811445	0.00437446
CHD3	TGFBI	-0.811387	0.0043795
CHD3	ECH1	-0.811305	0.00438669
CHD3	ADIPOR1	-0.811259	0.00439069
CHD3	ZNF521	-0.811174	0.00439812
CHD3	FBXO17	-0.811114	0.00440337
CHD3	TMEM198	-0.810498	0.00445755
CHD3	UBE2NL	-0.810493	0.00445802
CHD3	PRKAB2	-0.810487	0.00445853
CHD3	LSM14A	-0.810411	0.00446524
CHD3	PPP1CB	-0.810161	0.00448742
CHD3	OR52L1	-0.810134	0.00448984
CHD3	SMOC1	-0.810133	0.0044899
CHD3	SFRS8	-0.810127	0.00449042
CHD3	RPS15A	-0.809983	0.00450326
CHD3	CHST14	-0.809976	0.00450385
CHD3	SVIL	-0.809919	0.00450889
CHD3	FAM92A1	-0.809657	0.0045323
CHD3	NRP1	-0.809606	0.00453689
CHD3	HAGH	-0.809505	0.00454587
CHD3	FAM195A	-0.809466	0.00454941
CHD3	OSBPL1A	-0.809426	0.004553
CHD3	ZNF721	-0.809213	0.00457211
CHD3	GPX1	-0.808577	0.00462957
CHD3	DNMT3A	-0.808503	0.00463633
CHD3	DGKA	-0.808501	0.00463651
CHD3	KTI12	-0.808481	0.00463834
CHD3	KCNN2	-0.808442	0.0046419
CHD3	HEXIM2	-0.808357	0.0046496
CHD3	SLC25A43	-0.808107	0.00467237
CHD3	DDX27	-0.807983	0.00468375
CHD3	RAD51L1	-0.807974	0.00468457
CHD3	IGLL5	-0.807935	0.00468816
CHD3	S100A4	-0.807546	0.00472387
CHD3	LSM1	-0.807442	0.00473346
CHD3	PLXND1	-0.807421	0.0047354
CHD3	FERMT2	-0.807041	0.00477053
CHD3	GTPBP6	-0.806935	0.00478033
CHD3	ROBLD3	-0.806752	0.00479738
CHD3	GMFB	-0.806665	0.0048055
CHD3	TSPAN1	-0.806634	0.00480839
CHD3	CLCN2	-0.806623	0.0048094
CHD3	PPM1A	-0.806575	0.00481385
CHD3	DST	-0.806548	0.00481643
CHD3	ITFG1	-0.806537	0.00481747
CHD3	SHC4	-0.806286	0.00484095
CHD3	MS4A14	-0.805876	0.00487942
CHD3	CTSL1	-0.805785	0.00488805
CHD3	GJB6	-0.805736	0.00489261
CHD3	AP1G2	-0.805662	0.00489965
CHD3	SLC47A2	-0.805488	0.00491613
CHD3	RAI2	-0.805366	0.00492771
CHD3	ATP6V1C2	-0.804928	0.00496938
CHD3	FXYD5	-0.804694	0.00499174
CHD3	BOLA3	-0.804192	0.00503998
CHD3	NRXN2	-0.80378	0.00507987
CHD3	AMIGO3	-0.803749	0.00508285
CHD3	VPS28	-0.803651	0.00509236
CHD3	UBL4A	-0.803488	0.00510824
CHD3	ATP6V1B1	-0.803151	0.00514111
CHD3	MANBA	-0.803022	0.00515375
CHD3	COQ5	-0.802841	0.00517146
CHD3	CAPG	-0.802102	0.0052445
CHD3	NM_006896	-0.802041	0.00525049
CHD3	QSOX1	-0.802009	0.00525366
CHD3	TMEM14A	-0.801096	0.00534499
CHD3	FAM127B	-0.801031	0.00535154
CHD3	EFTUD2	-0.800785	0.00537627
CHD3	AUP1	-0.800748	0.00537999
CHD3	MAGEB4	-0.800449	0.00541027
CHD3	ALAD	-0.800279	0.00542758
CHD3	HIST1H4I	-0.800119	0.00544391
CHD3	HTR7	0.800733	0.00538152
CHD3	BIN1	0.803466	0.00511033
CHD3	DEF8	0.803719	0.00508572
CHD3	TNF	0.804134	0.00504563
CHD3	RNF38	0.804363	0.00502353
CHD3	EVI5L	0.805172	0.00494613
CHD3	TUBB3	0.806173	0.00485148
CHD3	GSTT1	0.806629	0.00480881
CHD3	CDKN2C	0.807158	0.00475972
CHD3	RRAD	0.807197	0.00475609
CHD3	GJC1	0.808747	0.00461419
CHD3	C17orf59	0.809348	0.00455997
CHD3	LRRC61	0.80959	0.00453832
CHD3	RBM28	0.810488	0.00445844
CHD3	CSNK1A1L	0.810812	0.00442986
CHD3	TRPM2	0.810861	0.00442557
CHD3	TMEM105	0.811194	0.00439635
CHD3	CRH	0.811286	0.00438833
CHD3	ARPC2	0.811747	0.00434823
CHD3	C1QBP	0.811764	0.00434669
CHD3	RAB18	0.811822	0.00434169
CHD3	KREMEN2	0.811876	0.00433704
CHD3	SST	0.812612	0.00427356
CHD3	ZNF629	0.813237	0.00422024
CHD3	RUNX3	0.813471	0.00420037
CHD3	TRIM2	0.813974	0.00415793
CHD3	NFKBIZ	0.813989	0.00415667
CHD3	OR6K2	0.814161	0.00414225
CHD3	CCT3	0.814818	0.0040875
CHD3	XRCC4	0.815024	0.0040704
CHD3	RNF41	0.816191	0.0039746
CHD3	FAM160B1	0.81646	0.00395277
CHD3	EPN2	0.816844	0.0039217
CHD3	C8orf42	0.816959	0.00391243
CHD3	PDHA2	0.817601	0.00386104
CHD3	CDYL	0.817816	0.00384395
CHD3	GTF2H2D	0.818144	0.00381788
CHD3	CHADL	0.818281	0.00380711
CHD3	PSMA6	0.818488	0.00379079
CHD3	XRCC5	0.819307	0.00372672
CHD3	SRI	0.820192	0.00365839
CHD3	C1QTNF1	0.820352	0.00364615
CHD3	CDR2L	0.820608	0.00362662
CHD3	KRTAP4-2	0.820947	0.00360086
CHD3	F2RL1	0.821391	0.00356727
CHD3	ADSSL1	0.821401	0.00356655
CHD3	TCEANC	0.822165	0.00350933
CHD3	SPATS2L	0.822188	0.00350767
CHD3	CD93	0.822348	0.00349571
CHD3	DOK4	0.822547	0.00348097
CHD3	EPHB2	0.822773	0.0034643
CHD3	RAB9B	0.822951	0.00345123
CHD3	OSMR	0.823482	0.00341231
CHD3	BST2	0.824391	0.00334646
CHD3	ADRA1A	0.824449	0.00334227
CHD3	NDUFV1	0.825121	0.00329421
CHD3	TPD52	0.826362	0.0032068
CHD3	ACHE	0.826518	0.00319591
CHD3	SPRR2F	0.826643	0.00318728
CHD3	AURKC	0.827738	0.00311187
CHD3	TPBG	0.827828	0.00310571
CHD3	ATP6V0A4	0.828616	0.00305232
CHD3	IL1RAP	0.82879	0.00304059
CHD3	SAPS3	0.829578	0.002988
CHD3	CECR5	0.829632	0.00298446
CHD3	CDK10	0.830078	0.00295502
CHD3	TMEM173	0.830651	0.0029175
CHD3	OR51A2	0.831718	0.00284852
CHD3	GNAZ	0.832588	0.00279316
CHD3	TBC1D10A	0.832638	0.00279001
CHD3	CBX6	0.832843	0.00277712
CHD3	PTCH2	0.83302	0.00276597
CHD3	EID2B	0.833151	0.00275776
CHD3	PDLIM5	0.833311	0.00274779
CHD3	SPP1	0.833336	0.00274624
CHD3	OR5AS1	0.834322	0.0026852
CHD3	GPR155	0.834322	0.00268516
CHD3	WDR83	0.83447	0.00267614
CHD3	EDN2	0.834706	0.00266169
CHD3	CDKN1A	0.835242	0.0026291
CHD3	FOXC1	0.835456	0.00261622
CHD3	INO80E	0.835613	0.00260675
CHD3	CD164L2	0.835981	0.00258472
CHD3	FHL2	0.836284	0.00256665
CHD3	ZMAT5	0.836528	0.00255218
CHD3	ANXA11	0.836606	0.00254758
CHD3	ITGB1	0.83818	0.00245573
CHD3	USP31	0.838295	0.0024491
CHD3	C2CD4C	0.838389	0.00244372
CHD3	LGALS7	0.838667	0.00242779
CHD3	PYGO2	0.838682	0.00242695
CHD3	FAM122C	0.838694	0.00242625
CHD3	PEG10	0.838805	0.00241996
CHD3	PTCD3	0.838851	0.00241732
CHD3	C15orf52	0.839165	0.00239948
CHD3	PDX1	0.839228	0.00239593
CHD3	LAPTM4B	0.839455	0.00238312
CHD3	FABP9	0.840502	0.00232466
CHD3	KIAA1539	0.840535	0.00232285
CHD3	CXorf23	0.840603	0.00231909
CHD3	MED9	0.841609	0.002264
CHD3	ATP1A1	0.841891	0.00224871
CHD3	CLDN4	0.842178	0.00223323
CHD3	AIRE	0.842528	0.00221447
CHD3	C1orf84	0.843046	0.0021869
CHD3	ARHGEF35	0.843508	0.00216258
CHD3	HSF4	0.843661	0.00215456
CHD3	ETS1	0.843793	0.00214765
CHD3	COMTD1	0.843948	0.00213953
CHD3	POLR3C	0.844224	0.00212521
CHD3	PDP1	0.845293	0.00207028
CHD3	SYT13	0.84549	0.00206027
CHD3	TKT	0.845726	0.00204829
CHD3	GCAT	0.845734	0.00204789
CHD3	PSMC6	0.845751	0.00204705
CHD3	ISLR2	0.847243	0.00197272
CHD3	C1orf49	0.847488	0.00196069
CHD3	TMIGD1	0.847536	0.00195836
CHD3	RNF213	0.847702	0.00195026
CHD3	PABPC4	0.848417	0.00191565
CHD3	IP6K3	0.848839	0.00189539
CHD3	GPX4	0.849196	0.00187842
CHD3	PRND	0.849284	0.00187423
CHD3	EFHC1	0.849442	0.00186675
CHD3	KRT75	0.84971	0.00185413
CHD3	STAC	0.850742	0.00180612
CHD3	DEDD2	0.851138	0.00178792
CHD3	TGFB1I1	0.851457	0.00177336
CHD3	HAND1	0.851476	0.0017725
CHD3	CADM3	0.852244	0.0017378
CHD3	RNPS1	0.852265	0.00173687
CHD3	EHHADH	0.85234	0.00173352
CHD3	PRR20B	0.852354	0.00173288
CHD3	ZHX1	0.852522	0.00172535
CHD3	NM_021193	0.852939	0.00170683
CHD3	RGAG1	0.853402	0.00168644
CHD3	NKAIN2	0.854066	0.0016575
CHD3	C12orf23	0.85408	0.00165689
CHD3	SLC25A29	0.854285	0.00164801
CHD3	SLCO1C1	0.854326	0.00164625
CHD3	CATSPERB	0.855027	0.00161622
CHD3	EHBP1	0.855605	0.00159175
CHD3	LIG4	0.855681	0.00158858
CHD3	YIPF4	0.856453	0.00155637
CHD3	MTHFSD	0.85672	0.00154536
CHD3	TNXB	0.857646	0.00150755
CHD3	MARVELD3	0.857873	0.00149837
CHD3	S100A16	0.858167	0.00148658
CHD3	TMPRSS2	0.858397	0.00147739
CHD3	STOM	0.858979	0.00145432
CHD3	EDNRA	0.859733	0.00142481
CHD3	MUC1	0.861102	0.00137237
CHD3	ATP6V1H	0.861608	0.00135336
CHD3	CXorf66	0.861703	0.00134979
CHD3	PFKFB3	0.862165	0.00133265
CHD3	FOLR1	0.862576	0.00131748
CHD3	FKBPL	0.863149	0.00129662
CHD3	SPN	0.863329	0.00129008
CHD3	PSME4	0.863815	0.00127262
CHD3	CUL4B	0.863858	0.00127107
CHD3	C17orf62	0.864106	0.00126222
CHD3	DYSF	0.864436	0.00125056
CHD3	CD80	0.864652	0.00124294
CHD3	RAD51	0.864861	0.00123558
CHD3	SETDB1	0.86525	0.00122204
CHD3	LOC643008	0.866065	0.00119396
CHD3	TRIM36	0.866246	0.00118778
CHD3	SKAP1	0.867049	0.00116068
CHD3	TBX22	0.867319	0.00115168
CHD3	CEP110	0.867668	0.00114011
CHD3	RAB14	0.867682	0.00113966
CHD3	SYNGR1	0.869114	0.00109307
CHD3	PVRL2	0.869147	0.00109204
CHD3	PTPN20B	0.869683	0.00107498
CHD3	KRTAP19-2	0.869856	0.00106952
CHD3	FGFR4	0.870003	0.00106487
CHD3	FOSB	0.871147	0.00102937
CHD3	SF3B5	0.871153	0.00102918
CHD3	PRDM2	0.871476	0.00101933
CHD3	TEX11	0.871499	0.00101863
CHD3	SUCLA2	0.872285	0.000994898
CHD3	GREB1	0.872526	0.000987734
CHD3	AMDHD2	0.872579	0.000986155
CHD3	FPGS	0.87386	0.000948618
CHD3	TAGLN	0.875408	0.000904653
CHD3	BTNL3	0.876433	0.000876387
CHD3	TRAPPC10	0.87689	0.000863995
CHD3	RIBC1	0.877537	0.000846661
CHD3	SCOC	0.877874	0.000837725
CHD3	SLC25A11	0.878938	0.000809987
CHD3	UBE2C	0.879143	0.000804718
CHD3	ZPLD1	0.879447	0.000796973
CHD3	GPBAR1	0.879478	0.000796173
CHD3	CASP2	0.879488	0.000795922
CHD3	FAM3C	0.879831	0.000787242
CHD3	NFKBIB	0.880283	0.000775902
CHD3	MYH13	0.881843	0.000737674
CHD3	DNAJC12	0.882673	0.000717909
CHD3	ASPA	0.882798	0.00071498
CHD3	CKB	0.883136	0.000707055
CHD3	MTPAP	0.883387	0.000701237
CHD3	PCNP	0.883387	0.000701229
CHD3	C10orf71	0.883635	0.000695503
CHD3	CD248	0.883863	0.00069027
CHD3	DYRK2	0.884075	0.000685416
CHD3	EPHX4	0.884175	0.000683135
CHD3	DYNC2LI1	0.884272	0.000680942
CHD3	P4HTM	0.884464	0.000676584
CHD3	PLB1	0.884484	0.000676141
CHD3	CHN2	0.884657	0.000672251
CHD3	IFNA14	0.885392	0.000655869
CHD3	NM_152739	0.885957	0.000643498
CHD3	DNAJB5	0.885965	0.000643319
CHD3	PIGT	0.886338	0.000635238
CHD3	CTSB	0.887416	0.000612306
CHD3	RASD1	0.887755	0.000605228
CHD3	EFNB1	0.888386	0.000592193
CHD3	ZNF8	0.888543	0.000588994
CHD3	ALS2CL	0.888714	0.000585507
CHD3	GAGE10	0.890421	0.000551573
CHD3	IGFALS	0.890541	0.000549241
CHD3	KRT8	0.890693	0.000546298
CHD3	BOK	0.890874	0.000542824
CHD3	TIPARP	0.891312	0.000534439
CHD3	C10orf116	0.891806	0.000525115
CHD3	GABRB3	0.892289	0.000516123
CHD3	MAZ	0.892364	0.000514724
CHD3	SCAND1	0.892508	0.000512077
CHD3	BCAP29	0.892692	0.000508692
CHD3	NIPBL	0.893275	0.000498086
CHD3	LOC729020	0.893602	0.000492213
CHD3	DMBT1	0.893995	0.000485228
CHD3	SLC23A3	0.894366	0.000478691
CHD3	TMCO1	0.894517	0.000476052
CHD3	RALYL	0.8946	0.000474591
CHD3	SLC29A4	0.895365	0.000461416
CHD3	PHOSPHO1	0.895597	0.000457458
CHD3	ZDHHC13	0.896347	0.000444871
CHD3	CSNK2A1	0.896372	0.000444451
CHD3	2023-09-08	0.896797	0.000437447
CHD3	WDR87	0.897266	0.000429799
CHD3	ST6GALNAC6	0.897322	0.000428897
CHD3	UBAP1	0.898114	0.000416218
CHD3	BCAS4	0.898778	0.000405811
CHD3	BLVRB	0.899383	0.00039649
CHD3	PER1	0.899646	0.000392489
CHD3	CD24	0.900136	0.000385116
CHD3	VAX2	0.900518	0.00037944
CHD3	COL3A1	0.90115	0.000370176
CHD3	FCAMR	0.901294	0.000368091
CHD3	AQP1	0.901674	0.000362631
CHD3	ALLC	0.902207	0.000355072
CHD3	KIAA1522	0.903034	0.000343564
CHD3	POU5F1	0.903416	0.000338344
CHD3	CDC7	0.903464	0.000337684
CHD3	SLC7A6	0.904048	0.000329835
CHD3	CDON	0.904374	0.000325497
CHD3	KRT19	0.904937	0.000318131
CHD3	GIT1	0.905006	0.000317234
CHD3	WIPF2	0.905041	0.000316779
CHD3	SUMO1	0.905363	0.000312627
CHD3	PRPH	0.906391	0.000299649
CHD3	TUBB6	0.906509	0.000298185
CHD3	ASB2	0.906523	0.000298004
CHD3	ETF1	0.906642	0.000296539
CHD3	CER1	0.906844	0.000294048
CHD3	EGR2	0.907827	0.000282176
CHD3	PTOV1	0.908267	0.000276986
CHD3	NHP2L1	0.908334	0.000276202
CHD3	EGFL7	0.908414	0.000275257
CHD3	C5orf38	0.908824	0.000270499
CHD3	SUOX	0.909095	0.00026739
CHD3	GLRX2	0.910205	0.000254923
CHD3	NFIA	0.910768	0.000248759
CHD3	ARRB1	0.911366	0.000242337
CHD3	HN1	0.91162	0.000239647
CHD3	EME2	0.911919	0.000236508
CHD3	NR1I2	0.912032	0.000235334
CHD3	KIAA0427	0.912629	0.000229179
CHD3	OTUD4	0.912916	0.000226263
CHD3	ZAN	0.913081	0.000224593
CHD3	C14orf156	0.913144	0.000223959
CHD3	COL18A1	0.913655	0.000218874
CHD3	G3BP2	0.913881	0.000216655
CHD3	WISP2	0.914772	0.00020806
CHD3	KCTD1	0.914787	0.000207913
CHD3	HYAL1	0.914941	0.000206457
CHD3	COL5A3	0.915012	0.000205781
CHD3	JDP2	0.915515	0.000201078
CHD3	SLA2	0.915576	0.000200516
CHD3	CCNE2	0.916449	0.000192559
CHD3	PAPD5	0.916863	0.000188863
CHD3	ILDR2	0.91703	0.000187391
CHD3	PEBP1	0.917162	0.00018623
CHD3	CDKL5	0.917578	0.000182616
CHD3	TSPYL4	0.918076	0.000178353
CHD3	APOA1BP	0.918338	0.000176133
CHD3	POLR3D	0.918605	0.000173902
CHD3	SHISA6	0.918811	0.000172193
CHD3	FMNL3	0.919285	0.000168303
CHD3	SRMS	0.919746	0.000164589
CHD3	NLGN4X	0.919862	0.000163659
CHD3	SMAD1	0.920679	0.000157247
CHD3	ADAR	0.921028	0.000154564
CHD3	PRMT3	0.921724	0.000149317
CHD3	ZNF580	0.921766	0.000149004
CHD3	MPDU1	0.921794	0.000148798
CHD3	FBXO32	0.922197	0.000145824
CHD3	GCK	0.922238	0.000145526
CHD3	RBP4	0.922315	0.000144959
CHD3	TBCCD1	0.922837	0.000141193
CHD3	NLE1	0.922958	0.000140331
CHD3	CDKN2D	0.923276	0.000138081
CHD3	SLC43A3	0.92334	0.000137635
CHD3	POGZ	0.923508	0.00013646
CHD3	DFNA5	0.923694	0.000135169
CHD3	FUT6	0.924283	0.000131138
CHD3	FBLN1	0.924332	0.000130807
CHD3	FXYD4	0.924373	0.00013053
CHD3	SULT1C2	0.92463	0.00012881
CHD3	NM_153620	0.924696	0.000128367
CHD3	C11orf74	0.924931	0.000126808
CHD3	SEC14L1	0.92512	0.000125566
CHD3	ATP13A2	0.925358	0.000124014
CHD3	TSSC4	0.925675	0.000121971
CHD3	FAM69B	0.925689	0.000121882
CHD3	WDR70	0.925719	0.000121687
CHD3	SLFNL1	0.925835	0.000120944
CHD3	GNG13	0.926077	0.000119413
CHD3	STUB1	0.926907	0.000114255
CHD3	ZFHX3	0.927477	0.000110811
CHD3	EDF1	0.927521	0.000110544
CHD3	KRT20	0.927621	0.000109949
CHD3	FAM134A	0.928347	0.000105697
CHD3	PCDHB7	0.928518	0.000104715
CHD3	NFKBIA	0.928772	0.00010327
CHD3	GGT6	0.928868	0.000102725
CHD3	ORMDL1	0.928892	0.000102587
CHD3	PRRT1	0.929087	0.000101496
CHD3	NCOR2	0.929094	0.000101453
CHD3	MORN4	0.929633	9.8467e-05
CHD3	SAR1B	0.929677	9.82314e-05
CHD3	MEST	0.929783	9.76505e-05
CHD3	PBX3	0.92987	9.71768e-05
CHD3	FBXW8	0.93008	9.6042e-05
CHD3	CD1B	0.930159	9.56182e-05
CHD3	PLBD2	0.930355	9.45726e-05
CHD3	OSGEPL1	0.930659	9.29668e-05
CHD3	DHRS4L1	0.931209	9.01168e-05
CHD3	SP1	0.931435	8.89631e-05
CHD3	INSL3	0.931641	8.79209e-05
[truncated: 2,842 more rows]
