# Supplementary material for: Molecular mechanism and therapeutic potential of HDAC9 in intervertebral disc degeneration
Source: Cell Mol Biol Lett. 2023 Dec 13;28:104. doi: 10.1186/s11658-023-00517-x (PMC10717711; doi:10.1186/s11658-023-00517-x)
Supplement: Supplementary file 2 — Additional file 2. The differentially expressed genes (DEGs) between HDAC9KO NP cells and HDAC9WT NP cells from mRNA-seq analysis. [file 11658_2023_517_MOESM2_ESM.xlsx]

## Sheet: Supplementary Table 2
DEGs between HDAC9-KO NP cells and HDAC9-WT NP cells from mRNA-seq
ID	GeneName	HDAC9-KO	HDAC9-WT	baseMean	log2FoldChange	lfcSE	stat	pvalue	Description	Regulation
ENSMUSG00000002012	Pnck	46.012	20.8501	33.4311	1.14247	0.435119	2.62564	0.00864863	pregnancy upregulated non-ubiquitously expressedCaM kinase [Source:MGI Symbol;Acc:MGI:1347357]	Up Regulation
ENSMUSG00000002083	Bbc3	205.534	93.847	149.691	1.13201	0.236675	4.78297	1.72723e-06	BCL2 binding component 3 [Source:MGISymbol;Acc:MGI:2181667]	Up Regulation
ENSMUSG00000002393	Nr2f6	150.57	60.4219	105.496	1.3187	0.250412	5.26611	1.39348e-07	nuclear receptor subfamily 2, group F, member 6[Source:MGI Symbol;Acc:MGI:1352453]	Up Regulation
ENSMUSG00000002985	Apoe	3335.86	1484.62	2410.24	1.16761	0.228058	5.11982	3.05832e-07	apolipoprotein E [Source:MGI Symbol;Acc:MGI:88057]"	Up Regulation
ENSMUSG00000003309	Ap1m2	37.6305	17.5106	27.5705	1.09693	0.535971	2.04663	0.0406948	adaptor protein complex AP-1, mu 2 subunit[Source:MGI Symbol;Acc:MGI:1336974]	Up Regulation
ENSMUSG00000006335	Tfpt	211.792	93.9194	152.856	1.17006	0.281055	4.16309	3.13971e-05	TCF3 (E2A) fusion partner [Source:MGISymbol;Acc:MGI:1916964]	Up Regulation
ENSMUSG00000006342	Susd2	24.3024	10.226	17.2642	1.24434	0.602675	2.06469	0.0389521	sushi domain containing 2 [Source:MGISymbol;Acc:MGI:1918983]	Up Regulation
ENSMUSG00000006360	Crip1	3403.79	1149.79	2276.79	1.5656	0.412379	3.7965	0.000146752	cysteine-rich protein 1 (intestinal) [Source:MGISymbol;Acc:MGI:88501]	Up Regulation
ENSMUSG00000006412	Pfdn2	505.686	226.384	366.035	1.15795	0.345744	3.34916	0.000810571	prefoldin 2 [Source:MGI Symbol;Acc:MGI:1276111]"	Up Regulation
ENSMUSG00000007837	Prrg2	238.376	116.37	177.373	1.0321	0.341851	3.01914	0.00253489	proline-rich Gla (G-carboxyglutamic acid)polypeptide 2 [Source:MGI Symbol;Acc:MGI:1929596]	Up Regulation
ENSMUSG00000014294	Ndufa2	1487.68	642.535	1065.11	1.21059	0.155264	7.79699	6.34006e-15	NADH:ubiquinone oxidoreductase subunit A2[Source:MGI Symbol;Acc:MGI:1343103]	Up Regulation
ENSMUSG00000015090	Ptgds	140.104	56.9876	98.5457	1.29266	0.332274	3.89035	0.000100102	prostaglandin D2 synthase (brain) [Source:MGISymbol;Acc:MGI:99261]	Up Regulation
ENSMUSG00000015092	Edf1	1574.7	750.6	1162.65	1.06837	0.276768	3.86016	0.000113315	endothelial differentiation-related factor 1[Source:MGI Symbol;Acc:MGI:1891227]	Up Regulation
ENSMUSG00000015094	Npdc1	34.0965	14.2659	24.1812	1.25186	0.469776	2.6648	0.00770346	neural proliferation, differentiation and control 1[Source:MGI Symbol;Acc:MGI:1099802]	Up Regulation
ENSMUSG00000015452	Ager	35.1598	14.8242	24.992	1.24846	0.472297	2.64338	0.00820825	advanced glycosylation end product-specificreceptor [Source:MGI Symbol;Acc:MGI:893592]	Up Regulation
ENSMUSG00000015478	Rnf5	482.97	164.361	323.666	1.5527	0.283847	5.47022	4.49469e-08	ring finger protein 5 [Source:MGISymbol;Acc:MGI:1860076]	Up Regulation
ENSMUSG00000016427	Ndufa1	725.199	331.358	528.278	1.12882	0.25564	4.41565	1.00706e-05	NADH:ubiquinone oxidoreductase subunit A1[Source:MGI Symbol;Acc:MGI:1929511]	Up Regulation
ENSMUSG00000020163	Uqcr11	1384.85	571.115	977.985	1.27712	0.25143	5.07945	3.78524e-07	ubiquinol-cytochrome c reductase, complex IIIsubunit XI [Source:MGI Symbol;Acc:MGI:1913844]	Up Regulation
ENSMUSG00000020219	Timm13	1281.09	612.621	946.858	1.06354	0.243343	4.37056	1.23927e-05	translocase of inner mitochondrial membrane 13[Source:MGI Symbol;Acc:MGI:1353432]	Up Regulation
ENSMUSG00000020325	Fstl3	26.2412	10.7281	18.4847	1.27932	0.631783	2.02493	0.0428748	follistatin-like 3 [Source:MGISymbol;Acc:MGI:1890391]	Up Regulation
ENSMUSG00000020544	Cox11	53.3412	21.3891	37.3652	1.31309	0.661087	1.98625	0.0470053	cytochrome c oxidase assembly protein 11, copperchaperone [Source:MGI Symbol;Acc:MGI:1917052]	Up Regulation
ENSMUSG00000020882	Cacnb1	35.438	15.2396	25.3388	1.21128	0.503864	2.40398	0.0162176	calcium channel, voltage-dependent, beta 1 subunit[Source:MGI Symbol;Acc:MGI:102522]	Up Regulation
ENSMUSG00000021606	Ndufs6	848.338	334.74	591.539	1.34117	0.19217	6.9791	2.97072e-12	NADH:ubiquinone oxidoreductase core subunit S6[Source:MGI Symbol;Acc:MGI:107932]	Up Regulation
ENSMUSG00000022948	Setd4	36.7612	15.652	26.2066	1.2272	0.461009	2.66198	0.0077682	SET domain containing 4 [Source:MGISymbol;Acc:MGI:2136890]	Up Regulation
ENSMUSG00000023905	Tnfrsf12a	53.7478	18.0174	35.8826	1.57135	0.492426	3.19103	0.00141764	tumor necrosis factor receptor superfamily, member12a [Source:MGI Symbol;Acc:MGI:1351484]	Up Regulation
ENSMUSG00000024124	Prss30	22.9956	5.25381	14.1247	2.1124	0.890051	2.37335	0.0176277	protease, serine 30 [Source:MGISymbol;Acc:MGI:1353645]	Up Regulation
ENSMUSG00000024799	Tm7sf2	149.096	73.5329	111.314	1.02199	0.252554	4.04662	5.19614e-05	transmembrane 7 superfamily member 2 [Source:MGISymbol;Acc:MGI:1920416]	Up Regulation
ENSMUSG00000026888	Grb14	24.9202	9.78289	17.3516	1.34261	0.604693	2.22032	0.0263971	growth factor receptor bound protein 14 [Source:MGISymbol;Acc:MGI:1355324]	Up Regulation
ENSMUSG00000026939	Tmem141	142.808	69.9972	106.403	1.02751	0.237071	4.3342	1.46292e-05	transmembrane protein 141 [Source:MGISymbol;Acc:MGI:1098773]	Up Regulation
ENSMUSG00000027488	Snta1	65.1455	29.3034	47.2244	1.14832	0.510593	2.24899	0.0245134	syntrophin, acidic 1 [Source:MGISymbol;Acc:MGI:101772]	Up Regulation
ENSMUSG00000028373	Astn2	19.678	4.81202	12.245	2.03364	0.719714	2.82563	0.00471876	astrotactin 2 [Source:MGI Symbol;Acc:MGI:1889277]"	Up Regulation
ENSMUSG00000028998	Tomm7	909.623	395.675	652.649	1.20019	0.256134	4.6858	2.78868e-06	translocase of outer mitochondrial membrane 7[Source:MGI Symbol;Acc:MGI:1913419]	Up Regulation
ENSMUSG00000029436	Mmp17	17.2759	3.44553	10.3607	2.3298	0.94427	2.4673	0.0136134	matrix metallopeptidase 17 [Source:MGISymbol;Acc:MGI:1346076]	Up Regulation
ENSMUSG00000029869	Ephb6	35.5154	15.2517	25.3836	1.21502	0.472806	2.56981	0.0101754	Eph receptor B6 [Source:MGISymbol;Acc:MGI:1096338]	Up Regulation
ENSMUSG00000031490	Eif4ebp1	1443.35	643.769	1043.56	1.16399	0.229025	5.08238	3.7273e-07	eukaryotic translation initiation factor 4E bindingprotein 1 [Source:MGI Symbol;Acc:MGI:103267]	Up Regulation
ENSMUSG00000033152	Podxl2	19.9302	5.22114	12.5757	1.94043	0.863494	2.24719	0.0246281	podocalyxin-like 2 [Source:MGISymbol;Acc:MGI:2442488]	Up Regulation
ENSMUSG00000033597	Caskin1	41.3103	18.7283	30.0193	1.14786	0.470152	2.44146	0.0146281	CASK interacting protein 1 [Source:MGISymbol;Acc:MGI:2442952]	Up Regulation
ENSMUSG00000034226	Rhov	111.627	51.5459	81.5866	1.11001	0.439502	2.52561	0.0115497	ras homolog family member V [Source:MGISymbol;Acc:MGI:2444227]	Up Regulation
ENSMUSG00000034282	Evpl	19.9924	6.82862	13.4105	1.54735	0.714129	2.16677	0.0302523	envoplakin [Source:MGI Symbol;Acc:MGI:107507]"	Up Regulation
ENSMUSG00000034382	AI661453	16.8065	5.83185	11.3192	1.52643	0.707925	2.1562	0.0310678	expressed sequence AI661453 [Source:MGISymbol;Acc:MGI:2146908]	Up Regulation
ENSMUSG00000034686	Prr7	219.509	100.147	159.828	1.13083	0.223589	5.05762	4.24512e-07	proline rich 7 (synaptic) [Source:MGISymbol;Acc:MGI:3487246]	Up Regulation
ENSMUSG00000035262	Amh	14.975	3.32816	9.15159	2.15323	1.02438	2.10199	0.0355542	anti-Mullerian hormone [Source:MGISymbol;Acc:MGI:88006]	Up Regulation
ENSMUSG00000035615	Frmpd1	31.0929	11.0069	21.0499	1.50156	0.51741	2.90208	0.00370697	FERM and PDZ domain containing 1 [Source:MGISymbol;Acc:MGI:2446274]	Up Regulation
ENSMUSG00000035960	Apex1	73.109	24.2856	48.6973	1.58267	0.454736	3.48042	0.000500626	apurinic/apyrimidinic endonuclease 1 [Source:MGISymbol;Acc:MGI:88042]	Up Regulation
ENSMUSG00000036570	Fxyd1	30.8964	7.04575	18.9711	2.11958	0.620163	3.41778	0.000631342	FXYD domain-containing ion transport regulator 1[Source:MGI Symbol;Acc:MGI:1889273]	Up Regulation
ENSMUSG00000036887	C1qa	863.276	426.608	644.942	1.0165	0.493393	2.06022	0.0393776	complement component 1, q subcomponent, alphapolypeptide [Source:MGI Symbol;Acc:MGI:88223]	Up Regulation
ENSMUSG00000037098	Rab11fip3	52.944	26.013	39.4785	1.02525	0.361601	2.83531	0.00457812	RAB11 family interacting protein 3 (class II)[Source:MGI Symbol;Acc:MGI:2444431]	Up Regulation
ENSMUSG00000037583	Nr0b2	16.0081	1.33127	8.66969	3.56286	1.09843	3.2436	0.00118029	nuclear receptor subfamily 0, group B, member 2[Source:MGI Symbol;Acc:MGI:1346344]	Up Regulation
ENSMUSG00000037617	Spag1	30.3452	14.5115	22.4284	1.05871	0.517781	2.0447	0.0408847	sperm associated antigen 1 [Source:MGISymbol;Acc:MGI:1349387]	Up Regulation
ENSMUSG00000037904	Ankrd9	333.993	161.946	247.969	1.04467	0.170434	6.12947	8.81736e-10	ankyrin repeat domain 9 [Source:MGISymbol;Acc:MGI:1921501]	Up Regulation
ENSMUSG00000038037	Socs1	214.129	94.6165	154.373	1.17698	0.211438	5.56657	2.59805e-08	suppressor of cytokine signaling 1 [Source:MGISymbol;Acc:MGI:1354910]	Up Regulation
ENSMUSG00000038489	Polr2l	610.476	219.78	415.128	1.47243	0.315213	4.67124	2.99383e-06	polymerase (RNA) II (DNA directed) polypeptide L[Source:MGI Symbol;Acc:MGI:1913741]	Up Regulation
ENSMUSG00000039410	Prdm16	23.3102	7.46575	15.388	1.63492	0.618486	2.64342	0.00820736	PR domain containing 16 [Source:MGISymbol;Acc:MGI:1917923]	Up Regulation
ENSMUSG00000039759	Thap3	141.565	69.3366	105.451	1.02684	0.287025	3.57752	0.000346872	THAP domain containing, apoptosis associatedprotein 3 [Source:MGI Symbol;Acc:MGI:1917126]	Up Regulation
ENSMUSG00000040220	Gas8	50.3129	19.9011	35.107	1.33107	0.66357	2.00593	0.0448641	growth arrest specific 8 [Source:MGISymbol;Acc:MGI:1202386]	Up Regulation
ENSMUSG00000040631	Dok4	25.8414	10.2171	18.0293	1.33753	0.599092	2.23259	0.0255758	docking protein 4 [Source:MGISymbol;Acc:MGI:2148865]	Up Regulation
ENSMUSG00000040867	Begain	49.0764	20.6657	34.871	1.24236	0.407262	3.05052	0.00228444	brain-enriched guanylate kinase-associated[Source:MGI Symbol;Acc:MGI:3044626]	Up Regulation
ENSMUSG00000041202	Pla2g2d	30.7319	10.6942	20.713	1.51309	0.63459	2.38437	0.0171086	phospholipase A2, group IID [Source:MGISymbol;Acc:MGI:1341796]	Up Regulation
ENSMUSG00000041309	Nkx6-2	25.0744	11.7526	18.4135	1.09805	0.537679	2.04219	0.0411323	NK6 homeobox 2 [Source:MGI Symbol;Acc:MGI:1352738]"	Up Regulation
ENSMUSG00000041556	Fbxo2	55.5981	26.9439	41.271	1.04454	0.387846	2.69318	0.00707736	F-box protein 2 [Source:MGISymbol;Acc:MGI:2446216]	Up Regulation
ENSMUSG00000042388	Dlgap3	34.1301	16.0368	25.0835	1.08725	0.514133	2.11472	0.0344539	DLG associated protein 3 [Source:MGISymbol;Acc:MGI:3039563]	Up Regulation
ENSMUSG00000048385	Scrt1	83.1255	39.9192	61.5224	1.05515	0.3405	3.09883	0.00194287	scratch family zinc finger 1 [Source:MGISymbol;Acc:MGI:2176606]	Up Regulation
ENSMUSG00000049670	Morn4	29.9702	10.9792	20.4747	1.43743	0.679621	2.11505	0.0344254	MORN repeat containing 4 [Source:MGISymbol;Acc:MGI:2449568]	Up Regulation
ENSMUSG00000049721	Gal3st1	37.8385	18.7576	28.2981	1.01053	0.420804	2.40142	0.0163314	galactose-3-O-sulfotransferase 1 [Source:MGISymbol;Acc:MGI:1858277]	Up Regulation
ENSMUSG00000051319	Mtln	239.44	111.641	175.541	1.09866	0.459554	2.39071	0.016816	mitoregulin [Source:MGI Symbol;Acc:MGI:1915135]"	Up Regulation
ENSMUSG00000052605	Isoc2b	42.4341	17.6347	30.0344	1.26355	0.44831	2.81847	0.00482529	isochorismatase domain containing 2b [Source:MGISymbol;Acc:MGI:1914691]	Up Regulation
ENSMUSG00000052837	Junb	13206.3	6222.59	9714.46	1.08562	0.493164	2.20133	0.0277124	jun B proto-oncogene [Source:MGISymbol;Acc:MGI:96647]	Up Regulation
ENSMUSG00000053746	Ptrh1	29.59	9.05017	19.3201	1.70195	0.814268	2.09016	0.0366034	peptidyl-tRNA hydrolase 1 homolog [Source:MGISymbol;Acc:MGI:1913779]	Up Regulation
ENSMUSG00000055692	Tmem191c	21.0786	7.62042	14.3495	1.47488	0.682869	2.15983	0.0307859	transmembrane protein 191C [Source:MGISymbol;Acc:MGI:107238]	Up Regulation
ENSMUSG00000055912	Tmem150a	25.2308	10.4397	17.8353	1.26598	0.587399	2.15523	0.0311439	transmembrane protein 150A [Source:MGISymbol;Acc:MGI:2385244]	Up Regulation
ENSMUSG00000056501	Cebpb	3780.9	1357.1	2569	1.47805	0.409593	3.60857	0.000307885	CCAAT/enhancer binding protein (C/EBP), beta[Source:MGI Symbol;Acc:MGI:88373]	Up Regulation
ENSMUSG00000056596	Trnp1	35.1659	11.0756	23.1207	1.66206	0.847234	1.96175	0.0497917	TMF1-regulated nuclear protein 1 [Source:MGISymbol;Acc:MGI:1916789]	Up Regulation
ENSMUSG00000056612	Ppp1r14b	2439.19	1146.08	1792.63	1.08927	0.202218	5.38663	7.17912e-08	protein phosphatase 1, regulatory inhibitor subunit14B [Source:MGI Symbol;Acc:MGI:107682]	Up Regulation
ENSMUSG00000057863	Rpl36	5585.21	2675.2	4130.21	1.06179	0.198861	5.33935	9.3278e-08	ribosomal protein L36 [Source:MGISymbol;Acc:MGI:1860603]	Up Regulation
ENSMUSG00000058441	Panx2	53.2219	23.5575	38.3897	1.17466	0.393488	2.98524	0.00283352	pannexin 2 [Source:MGI Symbol;Acc:MGI:1890615]"	Up Regulation
ENSMUSG00000059824	Dbp	74.3902	32.5817	53.486	1.18725	0.392297	3.02641	0.00247474	D site albumin promoter binding protein [Source:MGISymbol;Acc:MGI:94866]	Up Regulation
ENSMUSG00000060093	H4c1	20.529	7.34965	13.9393	1.4941	0.673941	2.21696	0.0266257	H4 clustered histone 1 [Source:MGISymbol;Acc:MGI:2448419]	Up Regulation
ENSMUSG00000061046	Haghl	115.45	56.2675	85.859	1.03355	0.309173	3.34296	0.000828894	hydroxyacylglutathione hydrolase-like [Source:MGISymbol;Acc:MGI:1919877]	Up Regulation
ENSMUSG00000067071	Hes6	729.328	363.351	546.339	1.00389	0.197533	5.08215	3.73182e-07	hairy and enhancer of split 6 [Source:MGISymbol;Acc:MGI:1859852]	Up Regulation
ENSMUSG00000067847	Romo1	617.098	278.694	447.896	1.14554	0.21533	5.31992	1.03811e-07	reactive oxygen species modulator 1 [Source:MGISymbol;Acc:MGI:1914317]	Up Regulation
ENSMUSG00000068079	Tcf15	121.706	60.5027	91.1046	1.00916	0.297761	3.38918	0.000701026	transcription factor 15 [Source:MGISymbol;Acc:MGI:104664]	Up Regulation
ENSMUSG00000070576	Mn1	20.3542	6.30214	13.3282	1.67995	0.857124	1.95999	0.0499971	meningioma 1 [Source:MGI Symbol;Acc:MGI:1261813]"	Up Regulation
ENSMUSG00000071497	Nutf2-ps1	68.0453	26.5051	47.2752	1.353	0.447149	3.02583	0.00247951	nuclear transport factor 2, pseudogene 1[Source:MGI Symbol;Acc:MGI:108008]	Up Regulation
ENSMUSG00000073125	Xlr3b	18.6884	5.35356	12.021	1.79224	0.863584	2.07535	0.0379539	X-linked lymphocyte-regulated 3B [Source:MGISymbol;Acc:MGI:109505]	Up Regulation
ENSMUSG00000074170	Plekhf1	55.3319	27.0009	41.1664	1.03361	0.371379	2.78318	0.00538287	pleckstrin homology domain containing, family F(with FYVE domain) member 1 [Source:MGISymbol;Acc:MGI:1919537]	Up Regulation
ENSMUSG00000074637	Sox2	26.3678	11.6285	18.9982	1.17998	0.566444	2.08314	0.0372384	SRY (sex determining region Y)-box 2 [Source:MGISymbol;Acc:MGI:98364]	Up Regulation
ENSMUSG00000078193	Gm2000	1173.12	557.046	865.081	1.07396	0.161397	6.65414	2.84959e-11	predicted gene 2000 [Source:MGISymbol;Acc:MGI:3780170]	Up Regulation
ENSMUSG00000079523	Tmsb10	8451.4	3649.53	6050.47	1.21143	0.471578	2.56889	0.0102025	thymosin, beta 10 [Source:MGISymbol;Acc:MGI:109146]	Up Regulation
ENSMUSG00000090071	Cdk5r2	33.619	15.2509	24.435	1.14643	0.535944	2.13909	0.0324286	cyclin-dependent kinase 5, regulatory subunit 2(p39) [Source:MGI Symbol;Acc:MGI:1330828]	Up Regulation
ENSMUSG00000000560	Gabra2	43.7342	90.4948	67.1145	-1.05153	0.326092	-3.22465	0.00126126	gamma-aminobutyric acid (GABA) A receptor, subunitalpha 2 [Source:MGI Symbol;Acc:MGI:95614]	Down Regulation
ENSMUSG00000003617	Cp	40.2015	97.752	68.9768	-1.27867	0.487274	-2.62412	0.00868731	ceruloplasmin [Source:MGI Symbol;Acc:MGI:88476]"	Down Regulation
ENSMUSG00000006369	Fbln1	3.78089	19.7305	11.7557	-2.37433	1.02404	-2.31858	0.0204177	fibulin 1 [Source:MGI Symbol;Acc:MGI:95487]"	Down Regulation
ENSMUSG00000014303	Glis2	14.7135	32.0083	23.3609	-1.11816	0.490127	-2.28138	0.0225263	GLIS family zinc finger 2 [Source:MGISymbol;Acc:MGI:1932535]	Down Regulation
ENSMUSG00000015083	C8g	22.0579	45.9003	33.9791	-1.05515	0.394197	-2.67671	0.00743487	complement component 8, gamma polypeptide[Source:MGI Symbol;Acc:MGI:88237]	Down Regulation
ENSMUSG00000019817	Plagl1	9.35982	22.6815	16.0206	-1.27878	0.635491	-2.01227	0.0441912	pleiomorphic adenoma gene-like 1 [Source:MGISymbol;Acc:MGI:1100874]	Down Regulation
ENSMUSG00000019971	Cep290	97.3092	199.638	148.474	-1.03464	0.289646	-3.57209	0.000354138	centrosomal protein 290 [Source:MGISymbol;Acc:MGI:2384917]	Down Regulation
ENSMUSG00000019989	Enpp3	12.9298	34.4998	23.7148	-1.41787	0.512547	-2.76633	0.00566918	ectonucleotide pyrophosphatase/phosphodiesterase 3[Source:MGI Symbol;Acc:MGI:2143702]	Down Regulation
ENSMUSG00000020121	Srgap1	16.7573	49.0739	32.9156	-1.54797	0.63538	-2.4363	0.0148385	SLIT-ROBO Rho GTPase activating protein 1[Source:MGI Symbol;Acc:MGI:2152936]	Down Regulation
ENSMUSG00000020335	Zfp354b	5.16366	15.5163	10.34	-1.58871	0.762461	-2.08366	0.0371911	zinc finger protein 354B [Source:MGISymbol;Acc:MGI:1351476]	Down Regulation
ENSMUSG00000020598	Nrcam	19.194	44.6415	31.9178	-1.21371	0.447854	-2.71005	0.00672732	neuronal cell adhesion molecule [Source:MGISymbol;Acc:MGI:104750]	Down Regulation
ENSMUSG00000021373	Cap2	10.9689	25.8298	18.3993	-1.23687	0.563935	-2.19328	0.0282872	CAP, adenylate cyclase-associated protein, 2(yeast) [Source:MGI Symbol;Acc:MGI:1914502]	Down Regulation
ENSMUSG00000021390	Ogn	22.856	57.4282	40.1421	-1.32849	0.432811	-3.06945	0.00214452	osteoglycin [Source:MGI Symbol;Acc:MGI:109278]"	Down Regulation
ENSMUSG00000021719	Rgs7bp	23.7783	49.1349	36.4566	-1.04885	0.400388	-2.61958	0.00880372	regulator of G-protein signalling 7 binding protein[Source:MGI Symbol;Acc:MGI:106334]	Down Regulation
ENSMUSG00000021815	Mss51	11.5573	24.5916	18.0745	-1.09054	0.549913	-1.98311	0.047355	MSS51 mitochondrial translational activator[Source:MGI Symbol;Acc:MGI:1922093]	Down Regulation
ENSMUSG00000022505	Emp2	16.0924	32.5348	24.3136	-1.01398	0.497034	-2.04006	0.0413443	epithelial membrane protein 2 [Source:MGISymbol;Acc:MGI:1098726]	Down Regulation
ENSMUSG00000022537	Tmem44	10.2108	27.6595	18.9352	-1.43169	0.687252	-2.08321	0.0372322	transmembrane protein 44 [Source:MGISymbol;Acc:MGI:1924489]	Down Regulation
ENSMUSG00000024998	Plce1	11.6933	35.0385	23.3659	-1.58644	0.554375	-2.86167	0.0042141	phospholipase C, epsilon 1 [Source:MGISymbol;Acc:MGI:1921305]	Down Regulation
ENSMUSG00000025262	Fam120c	60.2543	144.615	102.435	-1.2604	0.458289	-2.75023	0.00595531	family with sequence similarity 120, member C[Source:MGI Symbol;Acc:MGI:2387687]	Down Regulation
ENSMUSG00000025887	Casp12	11.8458	28.4944	20.1701	-1.26782	0.538561	-2.35409	0.0185684	caspase 12 [Source:MGI Symbol;Acc:MGI:1312922]"	Down Regulation
ENSMUSG00000026383	Epb41l5	28.254	64.4493	46.3517	-1.19141	0.475616	-2.50498	0.0122459	erythrocyte membrane protein band 4.1 like 5[Source:MGI Symbol;Acc:MGI:103006]	Down Regulation
ENSMUSG00000027399	Il1a	24.4507	50.996	37.7234	-1.05623	0.493253	-2.14135	0.0322458	interleukin 1 alpha [Source:MGISymbol;Acc:MGI:96542]	Down Regulation
ENSMUSG00000027500	Stmn2	19.0988	44.0534	31.5761	-1.21191	0.610685	-1.98452	0.0471983	stathmin-like 2 [Source:MGI Symbol;Acc:MGI:98241]"	Down Regulation
ENSMUSG00000027676	Ccdc39	6.06656	23.2717	14.6691	-1.93646	0.967907	-2.00067	0.0454277	coiled-coil domain containing 39 [Source:MGISymbol;Acc:MGI:1289263]	Down Regulation
ENSMUSG00000028524	Sgip1	39.1269	88.9273	64.0271	-1.18209	0.400459	-2.95185	0.00315878	SH3-domain GRB2-like (endophilin) interactingprotein 1 [Source:MGI Symbol;Acc:MGI:1920344]	Down Regulation
ENSMUSG00000028565	Nfia	176.666	374.648	275.657	-1.0833	0.335666	-3.22732	0.00124957	nuclear factor I/A [Source:MGISymbol;Acc:MGI:108056]	Down Regulation
ENSMUSG00000028576	Ift74	48.5669	112.422	80.4942	-1.20933	0.380598	-3.17744	0.00148581	intraflagellar transport 74 [Source:MGISymbol;Acc:MGI:1914944]	Down Regulation
ENSMUSG00000030313	Dennd5b	149.388	348.047	248.718	-1.21859	0.347614	-3.50557	0.000455638	DENN/MADD domain containing 5B [Source:MGISymbol;Acc:MGI:2444273]	Down Regulation
ENSMUSG00000031639	Tlr3	18.6483	39.7122	29.1802	-1.08907	0.438891	-2.48141	0.0130865	toll-like receptor 3 [Source:MGISymbol;Acc:MGI:2156367]	Down Regulation
ENSMUSG00000032372	Plscr2	6.72227	23.9855	15.3539	-1.83028	0.655983	-2.79013	0.00526874	phospholipid scramblase 2 [Source:MGISymbol;Acc:MGI:1270860]	Down Regulation
ENSMUSG00000034810	Scn7a	38.2836	78.9939	58.6387	-1.04305	0.401192	-2.59988	0.00932569	sodium channel, voltage-gated, type VII, alpha[Source:MGI Symbol;Acc:MGI:102965]	Down Regulation
ENSMUSG00000035095	Fam167a	19.1865	51.3997	35.2931	-1.42786	0.444492	-3.21234	0.00131658	family with sequence similarity 167, member A[Source:MGI Symbol;Acc:MGI:3606565]	Down Regulation
ENSMUSG00000035164	Zc3h12c	57.0661	114.758	85.912	-1.00569	0.305876	-3.2879	0.00100939	zinc finger CCCH type containing 12C [Source:MGISymbol;Acc:MGI:3026959]	Down Regulation
ENSMUSG00000035236	Scai	144.401	292.877	218.639	-1.0205	0.23158	-4.40668	1.04966e-05	suppressor of cancer cell invasion [Source:MGISymbol;Acc:MGI:2443716]	Down Regulation
ENSMUSG00000035914	Cd276	10.3869	28.5112	19.449	-1.45863	0.656312	-2.22247	0.0262516	CD276 antigen [Source:MGI Symbol;Acc:MGI:2183926]"	Down Regulation
ENSMUSG00000036853	Mcoln3	7.37679	18.2094	12.7931	-1.30238	0.638448	-2.03992	0.0413588	mucolipin 3 [Source:MGI Symbol;Acc:MGI:1890500]"	Down Regulation
ENSMUSG00000037259	Dzank1	18.2022	40.869	29.5356	-1.16939	0.528176	-2.21401	0.0268279	double zinc ribbon and ankyrin repeat domains 1[Source:MGI Symbol;Acc:MGI:2139080]	Down Regulation
ENSMUSG00000037455	Slc18b1	18.9277	43.2055	31.0666	-1.18677	0.574953	-2.06412	0.0390064	solute carrier family 18, subfamily B, member 1[Source:MGI Symbol;Acc:MGI:1923556]	Down Regulation
ENSMUSG00000039835	Nhsl1	16.6614	35.2157	25.9386	-1.07949	0.435942	-2.47622	0.0132781	NHS-like 1 [Source:MGI Symbol;Acc:MGI:106390]"	Down Regulation
ENSMUSG00000043518	Rai2	6.7093	19.7096	13.2094	-1.55435	0.662882	-2.34484	0.0190354	retinoic acid induced 2 [Source:MGISymbol;Acc:MGI:1344378]	Down Regulation
ENSMUSG00000044033	Ccdc141	5.47927	23.153	14.3161	-2.08332	0.687809	-3.02892	0.00245429	coiled-coil domain containing 141 [Source:MGISymbol;Acc:MGI:1919735]	Down Regulation
ENSMUSG00000044566	Cage1	27.1648	55.9036	41.5342	-1.04254	0.419707	-2.48397	0.0129929	cancer antigen 1 [Source:MGISymbol;Acc:MGI:1918463]	Down Regulation
ENSMUSG00000045103	Dmd	23.4291	58.0847	40.7569	-1.30691	0.522575	-2.5009	0.0123878	dystrophin, muscular dystrophy [Source:MGISymbol;Acc:MGI:94909]	Down Regulation
ENSMUSG00000047904	Sstr2	4.06791	16.1853	10.1266	-1.98029	0.977423	-2.02603	0.0427613	somatostatin receptor 2 [Source:MGISymbol;Acc:MGI:98328]	Down Regulation
ENSMUSG00000049350	Zg16	14.8002	31.4118	23.106	-1.08461	0.489193	-2.21714	0.0266132	zymogen granule protein 16 [Source:MGISymbol;Acc:MGI:1916286]	Down Regulation
ENSMUSG00000052387	Trpm3	43.4802	88.8053	66.1427	-1.0259	0.447347	-2.2933	0.0218306	transient receptor potential cation channel,subfamily M, member 3 [Source:MGI Symbol;Acc:MGI:2443101]	Down Regulation
ENSMUSG00000052727	Map1b	99.0102	210.378	154.694	-1.08627	0.431832	-2.51549	0.0118868	microtubule-associated protein 1B [Source:MGISymbol;Acc:MGI:1306778]	Down Regulation
ENSMUSG00000052852	Reep1	13.1056	27.7181	20.4119	-1.07883	0.498078	-2.16598	0.0303125	receptor accessory protein 1 [Source:MGISymbol;Acc:MGI:1098827]	Down Regulation
ENSMUSG00000055341	Zfp457	4.08088	16.3583	10.2196	-1.99034	0.949861	-2.0954	0.0361353	zinc finger protein 457 [Source:MGISymbol;Acc:MGI:2664334]	Down Regulation
ENSMUSG00000057132	Rpgrip1	38.812	78.042	58.427	-1.00388	0.444919	-2.25632	0.0240509	retinitis pigmentosa GTPase regulator interactingprotein 1 [Source:MGI Symbol;Acc:MGI:1932134]	Down Regulation
ENSMUSG00000061544	Zfp229	43.6409	90.2296	66.9352	-1.04341	0.346433	-3.01188	0.00259634	zinc finger protein 229 [Source:MGISymbol;Acc:MGI:2679295]	Down Regulation
ENSMUSG00000064360	mt-Nd3	29.2072	62.0726	45.6399	-1.08531	0.432396	-2.51	0.0120733	mitochondrially encoded NADH dehydrogenase 3[Source:MGI Symbol;Acc:MGI:102499]	Down Regulation
ENSMUSG00000064368	mt-Nd6	5398.78	13230.5	9314.62	-1.29314	0.632652	-2.044	0.0409534	mitochondrially encoded NADH dehydrogenase 6[Source:MGI Symbol;Acc:MGI:102495]	Down Regulation
ENSMUSG00000065947	mt-Nd4l	8.97816	27.4012	18.1897	-1.60929	0.55472	-2.90109	0.00371862	mitochondrially encoded NADH dehydrogenase 4L[Source:MGI Symbol;Acc:MGI:102497]	Down Regulation
ENSMUSG00000066000	Zfp979	95.6327	203.908	149.77	-1.09134	0.257066	-4.24537	2.18229e-05	zinc finger protein 979 [Source:MGISymbol;Acc:MGI:2148252]	Down Regulation
ENSMUSG00000068959	Zfp619	41.1757	90.1215	65.6486	-1.12836	0.450858	-2.50269	0.0123253	zinc finger protein 619 [Source:MGISymbol;Acc:MGI:1917477]	Down Regulation
ENSMUSG00000069727	Zfp975	30.9493	80.0142	55.4818	-1.36655	0.485189	-2.81653	0.00485461	zinc finger protein 975 [Source:MGISymbol;Acc:MGI:3648690]	Down Regulation
ENSMUSG00000072663	Spef2	21.1381	44.3444	32.7413	-1.0671	0.443288	-2.40724	0.0160737	sperm flagellar 2 [Source:MGISymbol;Acc:MGI:2443727]	Down Regulation
ENSMUSG00000074867	Zfp808	118.482	287.97	203.226	-1.27957	0.307732	-4.15806	3.20962e-05	zinc finger protein 808 [Source:MGISymbol;Acc:MGI:3704127]	Down Regulation
ENSMUSG00000078496	Zfp982	15.4326	39.7528	27.5927	-1.36394	0.505308	-2.69922	0.00695012	zinc finger protein 982 [Source:MGISymbol;Acc:MGI:3701121]	Down Regulation
ENSMUSG00000078546	Zfp995	28.4441	85.8929	57.1685	-1.5943	0.457868	-3.48202	0.000497644	zinc finger protein 995 [Source:MGISymbol;Acc:MGI:1917331]	Down Regulation
ENSMUSG00000078616	Trim30c	20.2523	48.186	34.2192	-1.24864	0.470139	-2.6559	0.00790972	tripartite motif-containing 30C [Source:MGISymbol;Acc:MGI:4821257]	Down Regulation
ENSMUSG00000078877	Gm14295	15.2025	48.1823	31.6924	-1.66312	0.70496	-2.35917	0.018316	predicted gene 14295 [Source:MGISymbol;Acc:MGI:3709624]	Down Regulation
ENSMUSG00000078878	Gm14305	25.4263	52.1211	38.7737	-1.0365	0.426346	-2.43113	0.0150518	predicted gene 14305 [Source:MGISymbol;Acc:MGI:3709632]	Down Regulation
ENSMUSG00000079845	Xlr4a	15.7264	40.3057	28.0161	-1.35514	0.550698	-2.46078	0.0138637	X-linked lymphocyte-regulated 4A [Source:MGISymbol;Acc:MGI:3574098]	Down Regulation
ENSMUSG00000089728	Clec2f	5.81818	25.2007	15.5094	-2.11495	0.748371	-2.82607	0.00471225	C-type lectin domain family 2, member f [Source:MGISymbol;Acc:MGI:3522133]	Down Regulation
ENSMUSG00000089774	Slc5a3	40.7712	83.5704	62.1708	-1.03477	0.46397	-2.23024	0.0257312	solute carrier family 5 (inositol transporters),member 3 [Source:MGI Symbol;Acc:MGI:1858226]	Down Regulation
ENSMUSG00000095362	Gm14325	33.345	71.331	52.338	-1.09507	0.346782	-3.15781	0.00158962	predicted gene 14325 [Source:MGISymbol;Acc:MGI:3702875]	Down Regulation
ENSMUSG00000095990	Zfp97	27.1528	56.076	41.6144	-1.04283	0.372302	-2.80103	0.00509399	zinc finger protein 97 [Source:MGISymbol;Acc:MGI:105921]	Down Regulation
ENSMUSG00000109771	Gm35315	12.1318	29.8005	20.9662	-1.30472	0.631868	-2.06486	0.0389361	predicted gene, 35315 [Source:MGISymbol;Acc:MGI:5594474]	Down Regulation
